# Supplementary material for: Machine learning-based prediction of phases in high-entropy alloys: A data article
Source: Data Brief. 2021 Sep 16;38:107346. doi: 10.1016/j.dib.2021.107346 (PMC8477136; doi:10.1016/j.dib.2021.107346)
Supplement: Supplementary file 1 [file mmc1.csv]

Alloy ID	Alloy	Al	Co	Cr	Fe	Ni	Cu	Mn	Ti	V	Nb	Mo	Zr	Hf	Ta	W	C	Mg	Zn	Si	Re	N	Sc	Li	Sn	Be	Num_of_Elem	Density_calc	dHmix	dSmix	dGmix	Tm	n.Para	Atom.Size.Diff	Elect.Diff	VEC	Sythesis_Route	Hot-Cold_Working	Homogenization_Temp	Homogenization_Time	Annealing_Temp	Annealing_Time_(min)	Quenching	HPR	Microstructure_	Multiphase	IM_Structure	Microstructure	Phases
Alloy 0000	Al0.5NbTaTiV	0.111111111	0	0	0	0	0	0	0.222222222	0.222222222	0.222222222	0	0	0	0.222222222	0	0	0	0	0	0	0	0	0	0	0	5	8.470881725	-8.395061728	13.14594406	575.7847956	2215.832994	3.897533129	3.737504762	0.049615808	4.555555556	AC								BCC	S		BCC	BCC_SS
Alloy 0001	Al0.75MoNbTiV	0.157894737	0	0	0	0	0	0	0.210526316	0.210526316	0.210526316	0.210526316	0	0	0	0	0	0	0	0	0	0	0	0	0	0	5	6.606534579	-9.351800554	13.33280622	497.3287529	1915.290482	3.12004653	3.863331752	0.232764906	4.684210526	AC								BCC	S		BCC	BCC_SS
Alloy 0002	Al0.25MoNbTiV	0.058823529	0	0	0	0	0	0	0.235294118	0.235294118	0.235294118	0.235294118	0	0	0	0	0	0	0	0	0	0	0	0	0	0	5	7.075664374	-4.041522491	12.70837022	546.1289	2098.157909	7.456461981	4.003399323	0.243216622	4.882352941	AC								BCC	S		BCC	BCC_SS
Alloy 0003	Al0.25NbTaTiV	0.058823529	0	0	0	0	0	0	0.235294118	0.235294118	0.235294118	0	0	0	0.235294118	0	0	0	0	0	0	0	0	0	0	0	5	8.805485735	-4.816608997	12.70837022	601.9875092	2312.760984	6.822790506	3.832439709	0.05017616	4.647058824	AC								BCC	S		BCC	BCC_SS
Alloy 0004	Al0.2MoTaTiV	0.047619048	0	0	0	0	0	0	0.238095238	0.238095238	0	0.238095238	0	0	0.238095238	0	0	0	0	0	0	0	0	0	0	0	5	7.128849756	-3.35600907	12.56917544	551.9585078	2119.418332	8.960825344	4.017794358	0.244332586	4.904761905	AC								BCC	S		BCC	BCC_SS
Alloy 0005	Al0.3NbTa0.8Ti1.4V0.2Zr1.3	0.06	0	0	0	0	0	0	0.28	0.04	0.2	0	0.26	0	0.16	0	0	0	0	0	0	0	0	0	0	0	6	7.71	-4.86	13.46	601.2169546	2316.49	6.41	4.5	0.11	4.34	AC		1400	120	1400	1440	10�C/min		BCC	S		BCC	BCC_SS
Alloy 0006	Al0.3NbTa0.8Ti1.4V0.2Zr1.3	0.06	0	0	0	0	0	0	0.28	0.04	0.2	0	0.26	0	0.16	0	0	0	0	0	0	0	0	0	0	0	6	7.71	-4.86	13.46	601.2169546	2316.49	6.41	4.5	0.11	4.34	AC		1400	120	1400	1440	10�C/min		BCC	S		BCC	BCC_SS
Alloy 0007	Al0.3NbTa0.8Ti1.4V0.2Zr1.3	0.06	0	0	0	0	0	0	0.28	0.04	0.2	0	0.26	0	0.16	0	0	0	0	0	0	0	0	0	0	0	6	7.71	-4.86	13.46	601.2169546	2316.49	6.41	4.5	0.11	4.34	AC		1400	120	1400	1440	10�C/min		BCC	S		BCC	BCC_SS
Alloy 0008	Al0.5CrNbTi2V0.5	0.1	0	0.2	0	0	0	0	0.4	0.1	0.2	0	0	0	0	0	0	0	0	0	0	0	0	0	0	0	5	5.785823445	-10.96	12.22898133	463.7034701	1778.243734	2.28891019	6.018491588	0.046861498	4.6	AC								BCC	S		BCC	BCC_SS
Alloy 0009	Al0.5MoNbTiV	0.111111111	0	0	0	0	0	0	0.222222222	0.222222222	0.222222222	0.222222222	0	0	0	0	0	0	0	0	0	0	0	0	0	0	5	6.827812983	-7.012345679	13.14594406	519.8353005	2000.516448	4.262409942	3.93239278	0.237834884	4.777777778	AC								BCC	S		BCC	BCC_SS
Alloy 0010	Al0.6MoTaTiV	0.130434783	0	0	0	0	0	0	0	0.217391304	0.217391304	0.217391304	0	0	0.217391304	0	0	0	0	0	0	0	0	0	0	0	5	6.73636013	-8.015122873	13.24232516	510.4350562	1965.07407	3.697920966	3.904515056	0.235770867	4.739130435	AC								BCC	S		BCC	BCC_SS
Alloy 0011	Al1.5MoNbTiV	0.272727273	0	0	0	0	0	0	0.181818182	0.181818182	0.181818182	0.181818182	0	0	0	0	0	0	0	0	0	0	0	0	0	0	5	6.065323057	-13.81818182	13.2546386	445.2464742	1714.218456	1.906318139	3.669956489	0.219190849	4.454545455	AC								BCC	S		BCC	BCC_SS
Alloy 0012	AlCr0.5NbTiV	0.222222222	0	0.111111111	0	0	0	0	0.222222222	0.222222222	0.222222222	0	0	0	0	0	0	0	0	0	0	0	0	0	0	0	5	5.64713986	-15.40740741	13.14594406	428.7017339	1649.838175	1.640736453	5.232513176	0.037646832	4.444444444	AC		1200	1440					BCC	S		BCC	BCC_SS
Alloy 0013	AlCr0.5NbTiV	0.222222222	0	0.111111111	0	0	0	0	0.222222222	0.222222222	0.222222222	0	0	0	0	0	0	0	0	0	0	0	0	0	0	0	5	5.64713986	-15.40740741	13.14594406	428.7017339	1649.838175	1.640736453	5.232513176	0.037646832	4.444444444	AC		1200	1440					BCC	S		BCC	BCC_SS
Alloy 0014	AlCr0.5NbTiV	0.222222222	0	0.111111111	0	0	0	0	0.222222222	0.222222222	0.222222222	0	0	0	0	0	0	0	0	0	0	0	0	0	0	0	5	5.64713986	-15.40740741	13.14594406	428.7017339	1649.838175	1.640736453	5.232513176	0.037646832	4.444444444	AC		1200	1440					BCC + Im	Im	Nb2Al	BCC + Im	Im
Alloy 0015	AlCr0.5NbTiV	0.222222222	0	0.111111111	0	0	0	0	0.222222222	0.222222222	0.222222222	0	0	0	0	0	0	0	0	0	0	0	0	0	0	0	5	5.64713986	-15.40740741	13.14594406	428.7017339	1649.838175	1.640736453	5.232513176	0.037646832	4.444444444	AC		1200	1440					BCC + Im	Im	Nb2Al	BCC + Im	Im
Alloy 0016	AlCrMoNbTi	0.2	0	0.2	0	0	0	0	0.2	0	0.2	0.2	0	0	0	0	0	0	0	0	0	0	0	0	0	0	5	6.57	-13.6	13.38	555.5965658	2140.09	2.11	4.87	0.23	4.8	AC				1300	1200			FCC	S		FCC	FCC_SS
Alloy 0017	AlCrMoNbTi	0.2	0	0.2	0	0	0	0	0.2	0	0.2	0.2	0	0	0	0	0	0	0	0	0	0	0	0	0	0	5	6.57	-13.6	13.38	555.5965658	2140.09	2.11	4.87	0.23	4.8	AC				1300	1200			FCC	S		FCC	FCC_SS
Alloy 0018	AlCrMoNbTi	0.2	0	0.2	0	0	0	0	0.2	0	0.2	0.2	0	0	0	0	0	0	0	0	0	0	0	0	0	0	5	6.57	-13.6	13.38	555.5965658	2140.09	2.11	4.87	0.23	4.8	AC				1300	1200			FCC	S		FCC	FCC_SS
Alloy 0019	AlCrMoNbTi	0.2	0	0.2	0	0	0	0	0.2	0	0.2	0.2	0	0	0	0	0	0	0	0	0	0	0	0	0	0	5	6.57	-13.6	13.38	555.5965658	2140.09	2.11	4.87	0.23	4.8	AC				1300	1200			FCC	S		FCC	FCC_SS
Alloy 0020	AlCrMoNbTi	0.2	0	0.2	0	0	0	0	0.2	0	0.2	0.2	0	0	0	0	0	0	0	0	0	0	0	0	0	0	5	6.57	-13.6	13.38	555.5965658	2140.09	2.11	4.87	0.23	4.8	AC				1300	1200			FCC	S		FCC	FCC_SS
Alloy 0021	AlMoNbTiV	0.2	0	0	0	0	0	0	0.2	0.2	0.2	0.2	0	0	0	0	0	0	0	0	0	0	0	0	0	0	5	6.407773123	-11.04	13.38161053	477.7526215	1840.253545	2.561661515	3.796497761	0.227982455	4.6	AC								BCC	S		BCC	BCC_SS
Alloy 0022	MoTaTiV	0	0	0	0	0	0	0	0.25	0.25	0	0.25	0	0	0.25	0	0	0	0	0	0	0	0	0	0	0	4	9.599763191	-2.75	11.52629192	598.9681468	2290.75	10.74627632	4.086753027	0.265459507	5	AC								BCC	S		BCC	BCC_SS
Alloy 0023	AlNb1.5Ta0.5Ti1.5Zr0.5	0.2	0	0	0	0	0	0	0.3	0	0.3	0	0.1	0	0.1	0	0	0	0	0	0	0	0	0	0	0	5	6.85	-15.12	12.51	556.3368171	2135.79	1.77	3.07	0.08	4.2	AC		1200	120	1200	1440	10�C/min		BCC	S		BCC	BCC_SS
Alloy 0024	AlNb1.5Ta0.5Ti1.5Zr0.5	0.2	0	0	0	0	0	0	0.3	0	0.3	0	0.1	0	0.1	0	0	0	0	0	0	0	0	0	0	0	5	6.85	-15.12	12.51	556.3368171	2135.79	1.77	3.07	0.08	4.2	AC		1200	120	1200	1440	10�C/min		BCC	S		BCC	BCC_SS
Alloy 0025	AlNb1.5Ta0.5Ti1.5Zr0.5	0.2	0	0	0	0	0	0	0.3	0	0.3	0	0.1	0	0.1	0	0	0	0	0	0	0	0	0	0	0	5	6.85	-15.12	12.51	556.3368171	2135.79	1.77	3.07	0.08	4.2	AC		1200	120	1200	1440	10�C/min		BCC	S		BCC	BCC_SS
Alloy 0026	AlNbTaTiV	0.2	0	0	0	0	0	0	0.2	0.2	0.2	0	0	0	0.2	0	0	0	0	0	0	0	0	0	0	0	5	7.89	-13.44	13.38	576.2105538	2219.49	2.21	3.16	0.05	4.4	AC								BCC	S		BCC	BCC_SS
Alloy 0027	Hf0.4Nb1.54Ta1.54Ti0.89Zr0.64	0	0	0	0	0	0	0	0.177644711	0	0.30738523	0	0.127744511	0.079840319	0.30738523	0	0	0	0	0	0	0	0	0	0	0	5	10.39624111	0.871231589	12.44557018	641.3159738	2461.347915	39.06238727	4.416208731	0.101210115	4.614770459	AC								BCC	S		BCC	BCC_SS
Alloy 0028	Hf0.4Nb1.54Ta1.54Ti0.89Zr0.64	0	0	0	0	0	0	0	0.177644711	0	0.30738523	0	0.127744511	0.079840319	0.30738523	0	0	0	0	0	0	0	0	0	0	0	5	10.39624111	0.871231589	12.44557018	641.3159738	2461.347915	39.06238727	4.416208731	0.101210115	4.614770459	AC								BCC	S		BCC	BCC_SS
Alloy 0029	Hf0.4Nb1.54Ta1.54Ti0.89Zr0.64	0	0	0	0	0	0	0	0.177644711	0	0.30738523	0	0.127744511	0.079840319	0.30738523	0	0	0	0	0	0	0	0	0	0	0	5	10.39624111	0.871231589	12.44557018	641.3159738	2461.347915	39.06238727	4.416208731	0.101210115	4.614770459	AC								BCC	S		BCC	BCC_SS
Alloy 0030	Hf0.4Nb1.54Ta1.54Ti0.89Zr0.64	0	0	0	0	0	0	0	0.177644711	0	0.30738523	0	0.127744511	0.079840319	0.30738523	0	0	0	0	0	0	0	0	0	0	0	5	10.39624111	0.871231589	12.44557018	641.3159738	2461.347915	39.06238727	4.416208731	0.101210115	4.614770459	AC								BCC	S		BCC	BCC_SS
Alloy 0031	Hf0.5Mo0.5NbTiZr	0	0	0	0	0	0	0	0.25	0	0.25	0.125	0.25	0.125	0	0	0	0	0	0	0	0	0	0	0	0	5	7.889823331	-0.25	12.96707842	546.8122337	2102.85867	123.239563	5.730437906	0.258988417	4.5	AC								BCC	S		BCC	BCC_SS
Alloy 0032	Hf0.5Mo0.5NbTiZr	0	0	0	0	0	0	0	0.25	0	0.25	0.125	0.25	0.125	0	0	0	0	0	0	0	0	0	0	0	0	5	7.889823331	-0.25	12.96707842	546.8122337	2102.85867	123.239563	5.730437906	0.258988417	4.5	AC								BCC	S		BCC	BCC_SS
Alloy 0033	Hf0.5Nb0.5Ta0.5Ti1.5Zr	0	0	0	0	0	0	0	0.375	0	0.125	0	0.25	0.125	0.125	0	0	0	0	0	0	0	0	0	0	0	5	9.910915715	2.72	13.38161053	592.5022515	2282.194003	12.57155081	4.99441746	0.118253964	4.4	AC								BCC	S		BCC	BCC_SS
Alloy 0034	Hf0.75NbTa0.5Ti1.5Zr1.25	0	0	0	0	0	0	0	0.375	0	0	0	0.3125	0.1875	0.125	0	0	0	0	0	0	0	0	0	0	0	4	8.431908695	2.36	12.84151644	557.1020651	2141.385887	13.13826368	4.915964063	0.118594899	4.3	AC	CW			1000	60			BCC	S		BCC	BCC_SS
Alloy 0035	Hf0.75NbTa0.5Ti1.5Zr1.25	0	0	0	0	0	0	0	0.375	0	0	0	0.3125	0.1875	0.125	0	0	0	0	0	0	0	0	0	0	0	4	8.431908695	2.36	12.84151644	557.1020651	2141.385887	13.13826368	4.915964063	0.118594899	4.3	AC	CW							BCC	S		BCC	BCC_SS
Alloy 0036	Hf0.75NbTa0.5Ti1.5Zr1.25	0	0	0	0	0	0	0	0.375	0	0	0	0.3125	0.1875	0.125	0	0	0	0	0	0	0	0	0	0	0	4	8.431908695	2.36	12.84151644	557.1020651	2141.385887	13.13826368	4.915964063	0.118594899	4.3	AC	CW							BCC	S		BCC	BCC_SS
Alloy 0037	Hf0.75NbTa0.5Ti1.5Zr1.25	0	0	0	0	0	0	0	0.375	0	0	0	0.3125	0.1875	0.125	0	0	0	0	0	0	0	0	0	0	0	4	8.431908695	2.36	12.84151644	557.1020651	2141.385887	13.13826368	4.915964063	0.118594899	4.3	AC	CW			1000	60			BCC	S		BCC	BCC_SS
Alloy 0038	Hf0.75NbTa0.5Ti1.5Zr1.25	0	0	0	0	0	0	0	0.375	0	0	0	0.3125	0.1875	0.125	0	0	0	0	0	0	0	0	0	0	0	4	8.431908695	2.36	12.84151644	557.1020651	2141.385887	13.13826368	4.915964063	0.118594899	4.3	AC	CW							BCC	S		BCC	BCC_SS
Alloy 0039	Hf0.75NbTa0.5Ti1.5Zr1.25	0	0	0	0	0	0	0	0.375	0	0	0	0.3125	0.1875	0.125	0	0	0	0	0	0	0	0	0	0	0	4	8.431908695	2.36	12.84151644	557.1020651	2141.385887	13.13826368	4.915964063	0.118594899	4.3	AC	CW							BCC	S		BCC	BCC_SS
Alloy 0040	Hf0.75NbTa0.5Ti1.5Zr1.25	0	0	0	0	0	0	0	0.375	0	0	0	0.3125	0.1875	0.125	0	0	0	0	0	0	0	0	0	0	0	4	8.431908695	2.36	12.84151644	557.1020651	2141.385887	13.13826368	4.915964063	0.118594899	4.3	AC	CW							BCC	S		BCC	BCC_SS
Alloy 0041	Hf0.75NbTa0.5Ti1.5Zr1.25	0	0	0	0	0	0	0	0.375	0	0	0	0.3125	0.1875	0.125	0	0	0	0	0	0	0	0	0	0	0	4	8.431908695	2.36	12.84151644	557.1020651	2141.385887	13.13826368	4.915964063	0.118594899	4.3	AC	CW							BCC	S		BCC	BCC_SS
Alloy 0042	Hf0.75NbTa0.5Ti1.5Zr1.25	0	0	0	0	0	0	0	0.375	0	0	0	0.3125	0.1875	0.125	0	0	0	0	0	0	0	0	0	0	0	4	8.431908695	2.36	12.84151644	557.1020651	2141.385887	13.13826368	4.915964063	0.118594899	4.3	AC	CW							BCC	S		BCC	BCC_SS
Alloy 0043	Hf0.75NbTa0.5Ti1.5Zr1.25	0	0	0	0	0	0	0	0.375	0	0	0	0.3125	0.1875	0.125	0	0	0	0	0	0	0	0	0	0	0	4	8.431908695	2.36	12.84151644	557.1020651	2141.385887	13.13826368	4.915964063	0.118594899	4.3	AC	CW							BCC	S		BCC	BCC_SS
Alloy 0044	Hf0.75NbTa0.5Ti1.5Zr1.25	0	0	0	0	0	0	0	0.375	0	0	0	0.3125	0.1875	0.125	0	0	0	0	0	0	0	0	0	0	0	4	8.431908695	2.36	12.84151644	557.1020651	2141.385887	13.13826368	4.915964063	0.118594899	4.3	AC	CW			1000	60			BCC	S		BCC	BCC_SS
Alloy 0045	Hf0.75NbTa0.5Ti1.5Zr1.25	0	0	0	0	0	0	0	0.375	0	0	0	0.3125	0.1875	0.125	0	0	0	0	0	0	0	0	0	0	0	4	8.431908695	2.36	12.84151644	557.1020651	2141.385887	13.13826368	4.915964063	0.118594899	4.3	AC	CW			1000	60			BCC	S		BCC	BCC_SS
Alloy 0046	Hf0.75NbTa0.5Ti1.5Zr1.25	0	0	0	0	0	0	0	0.375	0	0	0	0.3125	0.1875	0.125	0	0	0	0	0	0	0	0	0	0	0	4	8.431908695	2.36	12.84151644	557.1020651	2141.385887	13.13826368	4.915964063	0.118594899	4.3	AC	CW							BCC	S		BCC	BCC_SS
Alloy 0047	Hf0.75NbTa0.5Ti1.5Zr1.25	0	0	0	0	0	0	0	0.375	0	0	0	0.3125	0.1875	0.125	0	0	0	0	0	0	0	0	0	0	0	4	8.431908695	2.36	12.84151644	557.1020651	2141.385887	13.13826368	4.915964063	0.118594899	4.3	AC	CW							BCC	S		BCC	BCC_SS
Alloy 0048	Hf0.75NbTa0.5Ti1.5Zr1.25	0	0	0	0	0	0	0	0.375	0	0	0	0.3125	0.1875	0.125	0	0	0	0	0	0	0	0	0	0	0	4	8.431908695	2.36	12.84151644	557.1020651	2141.385887	13.13826368	4.915964063	0.118594899	4.3	AC	CW							BCC	S		BCC	BCC_SS
Alloy 0049	Hf0.75NbTa0.5Ti1.5Zr1.25	0	0	0	0	0	0	0	0.375	0	0	0	0.3125	0.1875	0.125	0	0	0	0	0	0	0	0	0	0	0	4	8.431908695	2.36	12.84151644	557.1020651	2141.385887	13.13826368	4.915964063	0.118594899	4.3	AC	CW							BCC	S		BCC	BCC_SS
Alloy 0050	Hf0.75NbTa0.5Ti1.5Zr1.25	0	0	0	0	0	0	0	0.375	0	0	0	0.3125	0.1875	0.125	0	0	0	0	0	0	0	0	0	0	0	4	8.431908695	2.36	12.84151644	557.1020651	2141.385887	13.13826368	4.915964063	0.118594899	4.3	AC	CW							BCC	S		BCC	BCC_SS
Alloy 0051	Hf0.75NbTa0.5Ti1.5Zr1.25	0	0	0	0	0	0	0	0.375	0	0	0	0.3125	0.1875	0.125	0	0	0	0	0	0	0	0	0	0	0	4	8.431908695	2.36	12.84151644	557.1020651	2141.385887	13.13826368	4.915964063	0.118594899	4.3	AC	CW							BCC	S		BCC	BCC_SS
Alloy 0052	Hf0.75NbTa0.5Ti1.5Zr1.25	0	0	0	0	0	0	0	0.375	0	0	0	0.3125	0.1875	0.125	0	0	0	0	0	0	0	0	0	0	0	4	8.431908695	2.36	12.84151644	557.1020651	2141.385887	13.13826368	4.915964063	0.118594899	4.3	AC	CW			1000	60			BCC	S		BCC	BCC_SS
Alloy 0053	Hf0.75NbTa0.5Ti1.5Zr1.25	0	0	0	0	0	0	0	0.375	0	0	0	0.3125	0.1875	0.125	0	0	0	0	0	0	0	0	0	0	0	4	8.431908695	2.36	12.84151644	557.1020651	2141.385887	13.13826368	4.915964063	0.118594899	4.3	AC	CW			1000	60			BCC	S		BCC	BCC_SS
Alloy 0054	Hf0.75NbTa0.5Ti1.5Zr1.25	0	0	0	0	0	0	0	0.375	0	0	0	0.3125	0.1875	0.125	0	0	0	0	0	0	0	0	0	0	0	4	8.431908695	2.36	12.84151644	557.1020651	2141.385887	13.13826368	4.915964063	0.118594899	4.3	AC	CW			1000	60			BCC	S		BCC	BCC_SS
Alloy 0055	Hf1.375Nb0.25Ta0.25Ti1.75Zr1.375	0	0	0	0	0	0	0	0.35	0	0.05	0	0.275	0.275	0.05	0	0	0	0	0	0	0	0	0	0	0	5	8.493765586	0.98	11.44944891	532.6585373	2036.537698	26.98433807	4.495453867	0.114716771	4.1	AC	CW			900	30			BCC	S		BCC	BCC_SS
Alloy 0056	HfMo0.25NbTaTiZr	0	0	0	0	0	0	0	0.19047619	0	0.19047619	0.047619048	0.19047619	0.19047619	0.19047619	0	0	0	0	0	0	0	0	0	0	0	6	9.922611245	2.467120181	14.33614554	593.2816897	2293.630178	14.91525807	5.272716799	0.189533381	4.476190476	AC								BCC	S		BCC	BCC_SS
Alloy 0057	HfMo0.5NbTaTiZr	0	0	0	0	0	0	0	0.181818182	0	0.181818182	0.090909091	0.181818182	0.181818182	0.181818182	0	0	0	0	0	0	0	0	0	0	0	6	9.933453944	2.247933884	14.69798576	595.2103931	2304.310893	16.85257906	5.486928917	0.232176194	4.545454545	AC								BCC	S		BCC	BCC_SS
Alloy 0058	HfMo0.5NbTiV0.5	0	0	0	0	0	0	0	0.25	0.125	0.25	0.125	0	0.25	0	0	0	0	0	0	0	0	0	0	0	0	5	8.294155814	-2.188365651	12.6484181	544.2137787	2090.311736	13.66044664	8.125950407	0.165384845	4.394736842	AC								BCC	S		BCC	BCC_SS
Alloy 0059	HfMo0.5NbTiV0.5	0	0	0	0	0	0	0	0.25	0.125	0.25	0.125	0	0.25	0	0	0	0	0	0	0	0	0	0	0	0	5	8.294155814	-2.188365651	12.6484181	544.2137787	2090.311736	13.66044664	8.125950407	0.165384845	4.394736842	AC								BCC	S		BCC	BCC_SS
Alloy 0060	HfMo0.5NbTiV0.5	0	0	0	0	0	0	0	0.25	0.125	0.25	0.125	0	0.25	0	0	0	0	0	0	0	0	0	0	0	0	5	8.294155814	-2.188365651	12.6484181	544.2137787	2090.311736	13.66044664	8.125950407	0.165384845	4.394736842	AC								BCC	S		BCC	BCC_SS
Alloy 0061	HfMo0.75NbTaTiZr	0	0	0	0	0	0	0	0.173913043	0	0.173913043	0.130434783	0.173913043	0.173913043	0.173913043	0	0	0	0	0	0	0	0	0	0	0	6	9.943533814	2.056710775	14.85564568	597.427759	2314.308612	18.68924344	5.653424959	0.262094227	4.608695652	AC								BCC	S		BCC	BCC_SS
Alloy 0062	HfMoNbTiZr	0	0	0	0	0	0	0	0.2	0	0.2	0.2	0.2	0.2	0	0	0	0	0	0	0	0	0	0	0	0	5	8.7	-1.6	13.38	634.561604	2444.2	20.44	5.06	0.31	4.6	AC		1100	600			FC		BCC	S		BCC	BCC_SS
Alloy 0063	HfMoNbTiZr	0	0	0	0	0	0	0	0.2	0	0.2	0.2	0.2	0.2	0	0	0	0	0	0	0	0	0	0	0	0	5	8.7	-1.6	13.38	634.561604	2444.2	20.44	5.06	0.31	4.6	AC		1100	600			FC		BCC	S		BCC	BCC_SS
Alloy 0064	HfMoNbTiZr	0	0	0	0	0	0	0	0.2	0	0.2	0.2	0.2	0.2	0	0	0	0	0	0	0	0	0	0	0	0	5	8.7	-1.6	13.38	634.561604	2444.2	20.44	5.06	0.31	4.6	AC		1100	600			FC		BCC	S		BCC	BCC_SS
Alloy 0065	HfMoNbTiZr	0	0	0	0	0	0	0	0.2	0	0.2	0.2	0.2	0.2	0	0	0	0	0	0	0	0	0	0	0	0	5	8.7	-1.6	13.38	634.561604	2444.2	20.44	5.06	0.31	4.6	AC		1100	600			FC		BCC	S		BCC	BCC_SS
Alloy 0066	HfNbTaTiZr	0	0	0	0	0	0	0	0.2	0	0.2	0	0.2	0.2	0.2	0	0	0	0	0	0	0	0	0	0	0	5	9.9	2.72	13.38	655.02398	2523	12.41	4.01	0.12	4.4	AC	CW	1100	300					BCC	S		BCC	BCC_SS
Alloy 0067	HfNbTaTiZr	0	0	0	0	0	0	0	0.2	0	0.2	0	0.2	0.2	0.2	0	0	0	0	0	0	0	0	0	0	0	5	9.9	2.72	13.38	655.02398	2523	12.41	4.01	0.12	4.4	AC								BCC	S		BCC	BCC_SS
Alloy 0068	HfNbTaTiZr	0	0	0	0	0	0	0	0.2	0	0.2	0	0.2	0.2	0.2	0	0	0	0	0	0	0	0	0	0	0	5	9.9	2.72	13.38	655.02398	2523	12.41	4.01	0.12	4.4	AC								BCC	S		BCC	BCC_SS
Alloy 0069	HfNbTaTiZr	0	0	0	0	0	0	0	0.2	0	0.2	0	0.2	0.2	0.2	0	0	0	0	0	0	0	0	0	0	0	5	9.9	2.72	13.38	655.02398	2523	12.41	4.01	0.12	4.4	AC								BCC	S		BCC	BCC_SS
Alloy 0070	HfNbTaTiZr	0	0	0	0	0	0	0	0.2	0	0.2	0	0.2	0.2	0.2	0	0	0	0	0	0	0	0	0	0	0	5	9.9	2.72	13.38	655.02398	2523	12.41	4.01	0.12	4.4	AC	CW							BCC	S		BCC	BCC_SS
Alloy 0071	HfNbTaTiZr	0	0	0	0	0	0	0	0.2	0	0.2	0	0.2	0.2	0.2	0	0	0	0	0	0	0	0	0	0	0	5	9.9	2.72	13.38	655.02398	2523	12.41	4.01	0.12	4.4	AC	CW	1200	360					BCC	S		BCC	BCC_SS
Alloy 0072	HfNbTaTiZr	0	0	0	0	0	0	0	0.2	0	0.2	0	0.2	0.2	0.2	0	0	0	0	0	0	0	0	0	0	0	5	9.9	2.72	13.38	655.02398	2523	12.41	4.01	0.12	4.4	AC	CW	1050	120	1050	240			BCC	S		BCC	BCC_SS
Alloy 0073	HfNbTaTiZr	0	0	0	0	0	0	0	0.2	0	0.2	0	0.2	0.2	0.2	0	0	0	0	0	0	0	0	0	0	0	5	9.9	2.72	13.38	655.02398	2523	12.41	4.01	0.12	4.4	AC								BCC	S		BCC	BCC_SS
Alloy 0074	HfNbTaTiZr	0	0	0	0	0	0	0	0.2	0	0.2	0	0.2	0.2	0.2	0	0	0	0	0	0	0	0	0	0	0	5	9.9	2.72	13.38	655.02398	2523	12.41	4.01	0.12	4.4	AC								BCC	S		BCC	BCC_SS
Alloy 0075	HfNbTaTiZr	0	0	0	0	0	0	0	0.2	0	0.2	0	0.2	0.2	0.2	0	0	0	0	0	0	0	0	0	0	0	5	9.9	2.72	13.38	655.02398	2523	12.41	4.01	0.12	4.4	AC								BCC	S		BCC	BCC_SS
Alloy 0076	HfNbTaTiZr	0	0	0	0	0	0	0	0.2	0	0.2	0	0.2	0.2	0.2	0	0	0	0	0	0	0	0	0	0	0	5	9.9	2.72	13.38	655.02398	2523	12.41	4.01	0.12	4.4	AC								BCC	S		BCC	BCC_SS
Alloy 0077	HfNbTaTiZr	0	0	0	0	0	0	0	0.2	0	0.2	0	0.2	0.2	0.2	0	0	0	0	0	0	0	0	0	0	0	5	9.9	2.72	13.38	655.02398	2523	12.41	4.01	0.12	4.4	AC								BCC	S		BCC	BCC_SS
Alloy 0078	HfNbTaTiZr	0	0	0	0	0	0	0	0.2	0	0.2	0	0.2	0.2	0.2	0	0	0	0	0	0	0	0	0	0	0	5	9.9	2.72	13.38	655.02398	2523	12.41	4.01	0.12	4.4	AC								BCC	S		BCC	BCC_SS
Alloy 0079	HfNbTaZr	0	0	0	0	0	0	0	0	0	0.25	0	0.25	0.25	0.25	0	0	0	0	0	0	0	0	0	0	0	4	11.06	3.5	11.53	697.736195	2668.5	8.79	3.95	0.12	4.5	AC								BCC	S		BCC	BCC_SS
Alloy 0080	HfTaTiZr	0	0	0	0	0	0	0	0.25	0	0	0	0.25	0.25	0.25	0	0	0	0	0	0	0	0	0	0	0	4	10.20859028	1.75	11.52629192	565.9615911	2164.5	16.05546601	4.851813611	0.10401322	4.25	AC								BCC	S		BCC	BCC_SS
Alloy 0081	Mo0.1NbTiV0.3Zr	0	0	0	0	0	0	0	0.294117647	0.088235294	0.294117647	0.029411765	0.294117647	0	0	0	0	0	0	0	0	0	0	0	0	0	5	6.614127369	0.795847751	11.62138489	526.645105	2014.87145	33.41088529	6.082539185	0.160399857	4.441176471	AC								BCC	S		BCC	BCC_SS
Alloy 0082	Mo0.3NbTiV0.3Zr	0	0	0	0	0	0	0	0.277777778	0.083333333	0.277777778	0.083333333	0.277777778	0	0	0	0	0	0	0	0	0	0	0	0	0	5	6.78040681	-0.277777778	12.31867362	533.7753425	2047.617402	102.9195942	6.200685176	0.213663482	4.527777778	AC								BCC	S		BCC	BCC_SS
Alloy 0083	Mo0.3NbTiVZr	0	0	0	0	0	0	0	0.23255814	0.23255814	0.23255814	0.069767442	0.23255814	0	0	0	0	0	0	0	0	0	0	0	0	0	5	6.696356442	-1.254732288	12.82599837	527.7013013	2028.267824	23.52532212	7.007082731	0.197323903	4.604651163	AC								BCC	S		BCC	BCC_SS
Alloy 0084	Mo0.5NbTiV0.3Zr	0	0	0	0	0	0	0	0.263157895	0.078947368	0.263157895	0.131578947	0.263157895	0	0	0	0	0	0	0	0	0	0	0	0	0	5	6.932026792	-1.135734072	12.6484181	540.7452915	2076.985372	26.17293565	6.280554938	0.247688063	4.605263158	AC								BCC	S		BCC	BCC_SS
Alloy 0085	Mo0.5NbTiVZr	0	0	0	0	0	0	0	0.222222222	0.222222222	0.222222222	0.111111111	0.222222222	0	0	0	0	0	0	0	0	0	0	0	0	0	5	6.832962954	-1.777777778	13.14594406	534.0179899	2055.075745	17.21628304	6.969406971	0.228089218	4.666666667	AC								BCC	S		BCC	BCC_SS
Alloy 0086	Mo0.7NbTiV0.3Zr	0	0	0	0	0	0	0	0.25	0.075	0.25	0.175	0.25	0	0	0	0	0	0	0	0	0	0	0	0	0	5	7.07084407	-1.825	12.79604395	547.3300195	2103.472418	16.66376159	6.331916559	0.271583205	4.675	AC								BCC	S		BCC	BCC_SS
Alloy 0087	Mo0.7NbTiVZr	0	0	0	0	0	0	0	0.212765957	0.212765957	0.212765957	0.14893617	0.212765957	0	0	0	0	0	0	0	0	0	0	0	0	0	5	6.959372709	-2.209144409	13.30882902	540.038201	2079.548597	14.17366073	6.926019286	0.250581939	4.723404255	AC								BCC	S		BCC	BCC_SS
Alloy 0088	Mo1.3NbTiV0.3Zr	0	0	0	0	0	0	0	0.217391304	0.065217391	0.217391304	0.282608696	0.217391304	0	0	0	0	0	0	0	0	0	0	0	0	0	5	7.424872496	-3.194706994	12.72470095	564.6233108	2169.343413	9.728591172	6.375459348	0.312228786	4.847826087	AC								BCC	S		BCC	BCC_SS
Alloy 0089	Mo1.3NbTiVZr	0	0	0	0	0	0	0	0.188679245	0.188679245	0.188679245	0.245283019	0.188679245	0	0	0	0	0	0	0	0	0	0	0	0	0	5	7.287688658	-3.104307583	13.33102043	556.1182839	2141.655076	10.37004708	6.774937147	0.291553089	4.867924528	AC								BCC1 + BCC2	D		BCC	BCC_SS
Alloy 0090	Mo1.5NbTiV0.3Zr	0	0	0	0	0	0	0	0.208333333	0.0625	0.208333333	0.3125	0.208333333	0	0	0	0	0	0	0	0	0	0	0	0	0	5	7.525832041	-3.489583333	12.61433915	569.6419899	2187.699114	8.895613706	6.366013885	0.319847986	4.895833333	AC								BCC	S		BCC	BCC_SS
Alloy 0091	MoNbTaTi0.25W	0	0	0	0	0	0	0	0.058823529	0	0.235294118	0.235294118	0	0	0.235294118	0.235294118	0	0	0	0	0	0	0	0	0	0	5	13.08270575	-6.14532872	12.70837022	751.8048657	2888.341095	6.537876346	2.48584137	0.363138949	5.411764706	AC								BCC	S		BCC	BCC_SS
Alloy 0092	MoNbTaTi0.5W	0	0	0	0	0	0	0	0.111111111	0	0.222222222	0.222222222	0	0	0.222222222	0.222222222	0	0	0	0	0	0	0	0	0	0	5	9.946702431	-2.864197531	13.14594406	656.2572133	2525.49484	12.84507375	3.687352332	0.249121915	5.111111111	AC								BCC	S		BCC	BCC_SS
Alloy 0093	MoNbTaTi0.75W	0	0	0	0	0	0	0	0.157894737	0	0.210526316	0.210526316	0	0	0.210526316	0.210526316	0	0	0	0	0	0	0	0	0	0	5	9.645668822	-2.703601108	13.33280622	646.9458634	2491.452838	13.63363619	3.745276683	0.245168267	5.052631579	AC								BCC	S		BCC	BCC_SS
Alloy 0094	MoNbTaTiW	0	0	0	0	0	0	0	0.2	0	0.2	0.2	0	0	0.2	0.2	0	0	0	0	0	0	0	0	0	0	5	12.85	-4.5	11.53	779.045365	2979.5	7.63	3.49	0.34	5.25	AC								BCC	S		BCC	BCC_SS
Alloy 0095	MoNbTaV	0	0	0	0	0	0	0	0	0.25	0.25	0.25	0	0	0.25	0	0	0	0	0	0	0	0	0	0	0	4	10.66950133	-3.25	11.52629192	651.7853358	2492.75	9.809406411	3.464885924	0.257135665	5.25	AC								BCC	S		BCC	BCC_SS
Alloy 0096	MoNbTaW	0	0	0	0	0	0	0	0	0	0.25	0.25	0	0	0.25	0.25	0	0	0	0	0	0	0	0	0	0	4	13.64	-6.5	11.53	825.6503925	3157.75	5.6	2.27	0.36	5.5	AC								BCC	S		BCC	BCC_SS
Alloy 0097	MoNbTaW	0	0	0	0	0	0	0	0	0	0.25	0.25	0	0	0.25	0.25	0	0	0	0	0	0	0	0	0	0	4	13.64	-6.5	11.53	825.6503925	3157.75	5.6	2.27	0.36	5.5	AC								BCC	S		BCC	BCC_SS
Alloy 0098	MoNbTaW	0	0	0	0	0	0	0	0	0	0.25	0.25	0	0	0.25	0.25	0	0	0	0	0	0	0	0	0	0	4	13.64	-6.5	11.53	825.6503925	3157.75	5.6	2.27	0.36	5.5	AC								BCC	S		BCC	BCC_SS
Alloy 0099	MoNbTaW	0	0	0	0	0	0	0	0	0	0.25	0.25	0	0	0.25	0.25	0	0	0	0	0	0	0	0	0	0	4	13.64	-6.5	11.53	825.6503925	3157.75	5.6	2.27	0.36	5.5	AC								BCC	S		BCC	BCC_SS
Alloy 0100	MoNbTaW	0	0	0	0	0	0	0	0	0	0.25	0.25	0	0	0.25	0.25	0	0	0	0	0	0	0	0	0	0	4	13.64	-6.5	11.53	825.6503925	3157.75	5.6	2.27	0.36	5.5	AC								BCC	S		BCC	BCC_SS
Alloy 0101	MoNbTaW	0	0	0	0	0	0	0	0	0	0.25	0.25	0	0	0.25	0.25	0	0	0	0	0	0	0	0	0	0	4	13.64	-6.5	11.53	825.6503925	3157.75	5.6	2.27	0.36	5.5	AC								BCC	S		BCC	BCC_SS
Alloy 0102	MoNbTaW	0	0	0	0	0	0	0	0	0	0.25	0.25	0	0	0.25	0.25	0	0	0	0	0	0	0	0	0	0	4	13.64	-6.5	11.53	825.6503925	3157.75	5.6	2.27	0.36	5.5	AC								BCC	S		BCC	BCC_SS
Alloy 0103	MoNbTaW	0	0	0	0	0	0	0	0	0	0.25	0.25	0	0	0.25	0.25	0	0	0	0	0	0	0	0	0	0	4	13.64	-6.5	11.53	825.6503925	3157.75	5.6	2.27	0.36	5.5	AC								BCC	S		BCC	BCC_SS
Alloy 0104	MoNbTiV	0	0	0	0	0	0	0	0.25	0.25	0.25	0.25	0	0	0	0	0	0	0	0	0	0	0	0	0	0	4	7.355181187	-2.75	11.52629192	564.4536173	2158.75	10.1930143	4.075838919	0.248935233	5	AC								BCC	S		BCC	BCC_SS
Alloy 0105	MoNbTiV0.3Zr	0	0	0	0	0	0	0	0.23255814	0.069767442	0.23255814	0.23255814	0.23255814	0	0	0	0	0	0	0	0	0	0	0	0	0	5	7.25840086	-2.617631152	12.82599837	556.4224189	2138.665021	11.81753032	6.370142047	0.296132452	4.76744186	AC								BCC	S		BCC	BCC_SS
Alloy 0106	MoNbTiVZr	0	0	0	0	0	0	0	0.2	0.2	0.2	0.2	0.2	0	0	0	0	0	0	0	0	0	0	0	0	0	5	7.13	-2.72	13.38	617.789032	2379.6	11.71	5.77	0.28	4.8	AC								BCC	S		BCC	BCC_SS
Alloy 0107	NbTaTiV	0	0	0	0	0	0	0	0.25	0.25	0.25	0	0	0	0.25	0	0	0	0	0	0	0	0	0	0	0	4	9.16	-0.25	11.53	664.39502	2541	117.15	3.53	0.05	4.75	AC								BCC	S		BCC	BCC_SS
Alloy 0108	NbTiV0.3Zr	0	0	0	0	0	0	0	0.303030303	0.090909091	0.303030303	0	0.303030303	0	0	0	0	0	0	0	0	0	0	0	0	0	4	6.524809509	1.432506887	10.83685823	520.1172171	1983.939394	17.07479244	6.004910204	0.117480436	4.393939394	AC								BCC	S		BCC	BCC_SS
Alloy 0109	CoFeNi	0	0.333333333	0	0.333333333	0.333333333	0	0	0	0	0	0	0	0	0	0	0	0	0	0	0	0	0	0	0	0	3	8.54	-1.33	9.13	466.7847	1769	12.12	0.75	0.03	9	AC								FCC	S		FCC	FCC_SS
Alloy 0110	CoFeNiSi0.25	0	0.307692308	0	0.307692308	0.307692308	0	0	0	0	0	0	0	0	0	0	0	0	0	0.076923077	0	0	0	0	0	0	4	7.737887735	-11.83431953	10.68652014	390.2702678	1487.846154	1.590198813	2.025282421	0.032490326	8.615384615	AC								FCC	S		FCC	FCC_SS
Alloy 0111	CoFeNiSi0.5	0	0.285714286	0	0.285714286	0.285714286	0	0	0	0	0	0	0	0	0	0	0	0	0	0.142857143	0	0	0	0	0	0	4	7.119174974	-19.42857143	11.23935679	387.9846334	1482.285714	1.015513075	2.657710254	0.031943828	8.285714286	AC								FCC + Im	Im	L12	FCC + Im	Im
Alloy 0112	CoFeNiSi0.75	0	0.266666667	0	0.266666667	0.266666667	0	0	0	0	0	0	0	0	0	0	0	0	0	0.2	0	0	0	0	0	0	4	6.627500825	-24.96	11.46807317	386.3797442	1477.466667	0.804334937	3.045362707	0.031382939	8	AC								FCC + Im	Im	L12	FCC + Im	Im
Alloy 0113	Al0.25CoFeNi	0.076923077	0.307692308	0	0.307692308	0.307692308	0	0	0	0	0	0	0	0	0	0	0	0	0	0	0	0	0	0	0	0	4	7.900548046	-6.059171598	10.68652014	375.142573	1430.153846	3.004105521	3.944930256	0.076999962	8.538461538	AC								FCC	S		FCC	FCC_SS
Alloy 0114	Al0.5CoFeNi	0.142857143	0.285714286	0	0.285714286	0.285714286	0	0	0	0	0	0	0	0	0	0	0	0	0	0	0	0	0	0	0	0	4	7.387194216	-9.469387755	11.23935679	359.9488094	1375.142857	1.956383242	5.123177534	0.097079811	8.142857143	AC								FCC + BCC	D		FCC + BCC	FCC_PLUS_BCC
Alloy 0115	Al0.75CoFeNi	0.2	0.266666667	0	0.266666667	0.266666667	0	0	0	0	0	0	0	0	0	0	0	0	0	0	0	0	0	0	0	0	4	6.966082836	-11.94666667	11.46807317	347.1629685	1327.466667	1.53649462	5.804983778	0.109390229	7.8	AC								FCC + BCC	D		FCC + BCC	FCC_PLUS_BCC
Alloy 0116	CoCrFeNi	0	0.25	0.25	0.25	0.25	0	0	0	0	0	0	0	0	0	0	0	0	0	0	0	0	0	0	0	0	4	8.17	-3.75	11.53	489.4027225	1871.75	5.75	1.03	0.1	8.25	AC								FCC	S		FCC	FCC_SS
Alloy 0117	CoCrFeNb0.103Ni	0	0.243724104	0.243724104	0.243724104	0.243724104	0	0	0	0	0.025103583	0	0	0	0	0	0	0	0	0	0	0	0	0	0	0	5	8.200662107	-5.473010986	12.21211163	413.9434986	1587.301367	4.151287075	2.297778533	0.101487899	8.168413356	AC								FCC + Im	Im	Laves	FCC + Im	Im
Alloy 0118	CoCrFeNb0.155Ni	0	0.240673887	0.240673887	0.240673887	0.240673887	0	0	0	0	0.037304452	0	0	0	0	0	0	0	0	0	0	0	0	0	0	0	5	8.20778646	-6.276635953	12.42064438	416.6059575	1598.792173	3.70432955	2.770916035	0.103631001	8.128760529	AC								FCC + Im	Im	Laves	FCC + Im	Im
Alloy 0119	CoCrFeNb0.206Ni	0	0.237755587	0.237755587	0.237755587	0.237755587	0	0	0	0	0.048977651	0	0	0	0	0	0	0	0	0	0	0	0	0	0	0	5	8.214511789	-7.024812729	12.58718805	419.1988601	1609.774426	3.373858458	3.146080126	0.105576867	8.090822634	AC								FCC + Im	Im	Laves	FCC + Im	Im
Alloy 0120	CoCrFeNb0.309Ni	0	0.232072407	0.232072407	0.232072407	0.232072407	0	0	0	0	0.071710374	0	0	0	0	0	0	0	0	0	0	0	0	0	0	0	5	8.22699924	-8.38502061	12.83886672	424.1901117	1630.522174	2.914839982	3.728360702	0.108998224	8.019043196	AC								FCC + Im	Im	Laves	FCC + Im	Im
Alloy 0121	CoCrFeNb0.412Ni	0	0.226654578	0.226654578	0.226654578	0.226654578	0	0	0	0	0.093381686	0	0	0	0	0	0	0	0	0	0	0	0	0	0	0	5	8.239312478	-9.685938539	13.02986481	429.3171884	1651.446902	2.589035368	4.205658448	0.112136079	7.946509519	AC								FCC + Im	Im	Laves	FCC + Im	Im
Alloy 0122	AlCoCrFeNi	0.2	0.2	0.2	0.2	0.2	0	0	0	0	0	0	0	0	0	0	0	0	0	0	0	0	0	0	0	0	5	6.72	-12.32	13.38	437.2111258	1684.09	1.83	5.25	0.12	7.2	AC								BCC	S		BCC	BCC_SS
Alloy 0123	AlCoCrFeNi	0.2	0.2	0.2	0.2	0.2	0	0	0	0	0	0	0	0	0	0	0	0	0	0	0	0	0	0	0	0	5	6.72	-12.32	13.38	437.2111258	1684.09	1.83	5.25	0.12	7.2	AC								BCC	S		BCC	BCC_SS
Alloy 0124	AlCoCrFeNi	0.2	0.2	0.2	0.2	0.2	0	0	0	0	0	0	0	0	0	0	0	0	0	0	0	0	0	0	0	0	5	6.72	-12.32	13.38	437.2111258	1684.09	1.83	5.25	0.12	7.2	AC								BCC	S		BCC	BCC_SS
Alloy 0125	AlCoCrFeNi	0.2	0.2	0.2	0.2	0.2	0	0	0	0	0	0	0	0	0	0	0	0	0	0	0	0	0	0	0	0	5	6.72	-12.32	13.38	437.2111258	1684.09	1.83	5.25	0.12	7.2	AC								BCC	S		BCC	BCC_SS
Alloy 0126	AlC0.1CoCrFeNi	0.196078431	0.196078431	0.196078431	0.196078431	0.196078431	0	0	0	0	0	0	0	0	0	0	0.019607843	0	0	0	0	0	0	0	0	0	6	6.662956709	-15.3479431	13.9216461	354.3974307	1367.97526	1.488614138	8.009933435	0.160336536	7.137254902	AC								BCC + Im	Im	eta	BCC + Im	Im
Alloy 0127	AlC0.2CoCrFeNi	0.192307692	0.192307692	0.192307692	0.192307692	0.192307692	0	0	0	0	0	0	0	0	0	0	0.038461538	0	0	0	0	0	0	0	0	0	6	6.602336832	-18.13609467	14.22238699	355.0024357	1371.913775	1.290064594	9.668804706	0.189783433	7.076923077	AC								BCC + Im	Im	eta	BCC + Im	Im
Alloy 0128	AlC0.3CoCrFeNi	0.188679245	0.188679245	0.188679245	0.188679245	0.188679245	0	0	0	0	0	0	0	0	0	0	0.056603774	0	0	0	0	0	0	0	0	0	6	6.543363513	-20.70487718	14.43271079	355.7259362	1375.837764	1.149456879	11.0199694	0.213397811	7.018867925	AC								BCC + Im	Im	eta	BCC + Im	Im
Alloy 0129	AlC0.4CoCrFeNi	0.185185185	0.185185185	0.185185185	0.185185185	0.185185185	0	0	0	0	0	0	0	0	0	0	0.074074074	0	0	0	0	0	0	0	0	0	6	6.485970566	-23.07270233	14.58583089	356.5231819	1379.74731	1.044909274	12.16929417	0.233101001	6.962962963	AC								BCC + Im	Im	eta	BCC + Im	Im
Alloy 0130	AlC0.5CoCrFeNi	0.181818182	0.181818182	0.181818182	0.181818182	0.181818182	0	0	0	0	0	0	0	0	0	0	0.090909091	0	0	0	0	0	0	0	0	0	6	6.430095303	-25.25619835	14.69798576	357.372386	1383.64249	0.964179648	13.17225701	0.249938835	6.909090909	AC								BCC + Im	Im	eta	BCC + Im	Im
Alloy 0131	AlCCoCrFeNi	0.166666667	0.166666667	0.166666667	0.166666667	0.166666667	0	0	0	0	0	0	0	0	0	0	0.166666667	0	0	0	0	0	0	0	0	0	6	6.171507923	-33.88888889	14.8975162	362.0595488	1402.905669	0.736792126	16.85609558	0.308040401	6.666666667	AC								BCC + Im	Im	eta	BCC + Im	Im
Alloy 0132	AlCoCrFeMo0.1Ni	0.196078431	0.196078431	0.196078431	0.196078431	0.196078431	0	0	0	0	0	0.019607843	0	0	0	0	0	0	0	0	0	0	0	0	0	0	6	6.8	-12.13	13.92	442.4602388	1707.86	1.96	5.3	0.13	7.18	AC								BCC	S		BCC	BCC_SS
Alloy 0133	AlCoCrFeMo0.2Ni	0.192307692	0.192307692	0.192307692	0.192307692	0.192307692	0	0	0	0	0	0.038461538	0	0	0	0	0	0	0	0	0	0	0	0	0	0	6	6.89	-11.95	14.22	447.8611838	1730.71	2.06	5.35	0.14	7.15	AC								BCC + Im	Im	alpha	BCC + Im	Im
Alloy 0134	AlCoCrFeMo0.3Ni	0.188679245	0.188679245	0.188679245	0.188679245	0.188679245	0	0	0	0	0	0.056603774	0	0	0	0	0	0	0	0	0	0	0	0	0	0	6	6.969186113	-11.77643289	14.43271079	370.8521057	1434.303168	2.09258423	5.770073848	0.146647598	7.132075472	AC								BCC + Im	Im	alpha	BCC + Im	Im
Alloy 0135	AlCoCrFeMo0.4Ni	0.185185185	0.185185185	0.185185185	0.185185185	0.185185185	0	0	0	0	0	0.074074074	0	0	0	0	0	0	0	0	0	0	0	0	0	0	6	7.04	-11.6	14.59	458.3715626	1773.86	2.23	5.44	0.15	7.11	AC								BCC + Im	Im	alpha	BCC + Im	Im
Alloy 0136	AlCoCrFeMo0.5Ni	0.181818182	0.181818182	0.181818182	0.181818182	0.181818182	0	0	0	0	0	0.090909091	0	0	0	0	0	0	0	0	0	0	0	0	0	0	6	7.11	-11.44	14.7	463.448501	1794.27	2.31	5.47	0.16	7.09	AC								BCC + Im	Im	alpha	BCC + Im	Im
Alloy 0137	AlCoCrFeNi	0.2	0.2	0.2	0.2	0.2	0	0	0	0	0	0	0	0	0	0	0	0	0	0	0	0	0	0	0	0	5	6.72	-12.32	13.38	437.2111258	1684.09	1.83	5.25	0.12	7.2	AC								BCC	S		BCC	BCC_SS
Alloy 0138	AlCoCrFeNb0.1Ni	0.196078431	0.196078431	0.196078431	0.196078431	0.196078431	0	0	0	0	0.019607843	0	0	0	0	0	0	0	0	0	0	0	0	0	0	0	6	6.777073377	-13.31795463	13.9216461	359.076864	1386.029271	1.734388445	5.918861194	0.12190182	7.156862745	AC								BCC	S		BCC	BCC_SS
Alloy 0139	AlCoCrFeNb0.25Ni	0.19047619	0.19047619	0.19047619	0.19047619	0.19047619	0	0	0	0	0.047619048	0	0	0	0	0	0	0	0	0	0	0	0	0	0	0	6	6.849513582	-14.65759637	14.33614554	366.6265111	1417.442609	1.653516789	6.098683245	0.123615232	7.095238095	AC								BCC + Im	Im	(CoCr)Nb	BCC + Im	Im
Alloy 0140	AlCoCrFeNb0.5Ni	0.181818182	0.181818182	0.181818182	0.181818182	0.181818182	0	0	0	0	0.090909091	0	0	0	0	0	0	0	0	0	0	0	0	0	0	0	6	6.958059832	-16.52892562	14.69798576	378.6365986	1465.931765	1.546440441	6.331848469	0.125829479	7	AC								BCC + Im	Im	(CoCr)Nb	BCC + Im	Im
Alloy 0141	AlCoCrFeNiSi0.2	0.192307692	0.192307692	0.192307692	0.192307692	0.192307692	0	0	0	0	0	0	0	0	0	0	0	0	0	0.038461538	0	0	0	0	0	0	6	6.460047303	-16.39053254	14.22238699	353.2127105	1364.990955	1.421447078	6.018496556	0.120529527	7.076923077	AC								BCC	S		BCC	BCC_SS
Alloy 0142	AlCoCrFeNiSi0.4	0.185185185	0.185185185	0.185185185	0.185185185	0.185185185	0	0	0	0	0	0	0	0	0	0	0	0	0	0.074074074	0	0	0	0	0	0	6	6.224993453	-19.83539095	14.58583089	352.9531903	1365.919783	1.205279731	6.213811095	0.120333328	6.962962963	AC								BCC	S		BCC	BCC_SS
Alloy 0143	AlCoCrFeNiSi0.6	0.178571429	0.178571429	0.178571429	0.178571429	0.178571429	0	0	0	0	0	0	0	0	0	0	0	0	0	0.107142857	0	0	0	0	0	0	6	6.015254165	-22.75510204	14.77893904	352.9166444	1366.81105	1.065118686	6.373344257	0.120010097	6.857142857	AC								BCC	S		BCC	BCC_SS
Alloy 0144	AlCoCrFeNiSi0.8	0.172413793	0.172413793	0.172413793	0.172413793	0.172413793	0	0	0	0	0	0	0	0	0	0	0	0	0	0.137931034	0	0	0	0	0	0	6	5.826948949	-25.23186683	14.87154905	353.0085298	1367.66699	0.967090169	6.504079923	0.119586088	6.75862069	AC								BCC + delta	Im	Delta	BCC + Im	Im
Alloy 0145	AlCoCrFeNiSi	0.166666667	0.166666667	0.166666667	0.166666667	0.166666667	0	0	0	0	0	0	0	0	0	0	0	0	0	0.166666667	0	0	0	0	0	0	6	5.656951884	-27.33333333	14.8975162	353.1832478	1368.489663	0.894744639	6.611299931	0.119082138	6.666666667	AC								BCC + delta	Im	Delta	BCC + Im	Im
Alloy 0146	CoCrCu1FeNiTi0.5	0	0.222222222	0.222222222	0.222222222	0.222222222	0	0	0.111111111	0	0	0	0	0	0	0	0	0	0	0	0	0	0	0	0	0	5	7.841713198	-17.05785124	14.69798576	371.9973776	1440.230486	1.476343159	4.822178394	0.122359719	8.363636364	AC								FCC	S		FCC	FCC_SS
Alloy 0148	Al0.5CoCrCu0.5FeNiTi0.5	0.090909091	0.181818182	0.181818182	0.181818182	0.181818182	0.090909091	0	0.090909091	0	0	0	0	0	0	0	0	0	0	0	0	0	0	0	0	0	7	7.124653711	-10.84297521	15.74583048	359.0404941	1395.70658	2.423461486	5.968017454	0.130877521	7.636363636	AC								BCC + FCC	D		FCC + BCC	FCC_PLUS_BCC
Alloy 0149	Al0.75CoCrCu0.25FeNiTi0.5	0.136363636	0.181818182	0.181818182	0.181818182	0.181818182	0.045454545	0	0.090909091	0	0	0	0	0	0	0	0	0	0	0	0	0	0	0	0	0	7	6.784659882	-14.38842975	15.54807926	355.3300781	1380.236222	1.786642495	6.381032408	0.132989312	7.272727273	AC								BCC	S		BCC	BCC_SS
Alloy 0150	AlCoCrFeNiTi0.5	0.181818182	0.181818182	0.181818182	0.181818182	0.181818182	0	0	0.090909091	0	0	0	0	0	0	0	0	0	0	0	0	0	0	0	0	0	6	6.44	-17.92	14.7	441.016415	1707.45	1.4	6.12	0.13	6.91	AC								BCC	S		BCC	BCC_SS
Alloy 0151	AlCoCrFeNiTi	0.166666667	0.166666667	0.166666667	0.166666667	0.166666667	0	0	0.166666667	0	0	0	0	0	0	0	0	0	0	0	0	0	0	0	0	0	6	6.23	-21.56	14.9	445.693911	1726.91	1.19	6.58	0.14	6.67	AC								BCC	S		BCC	BCC_SS
Alloy 0152	AlCoCrFeNiTi1.5	0.153846154	0.153846154	0.153846154	0.153846154	0.153846154	0	0	0.230769231	0	0	0	0	0	0	0	0	0	0	0	0	0	0	0	0	0	6	6.06	-23.91	14.79	450.1342398	1743.38	1.08	6.84	0.15	6.46	AC								BCC + Im	Im	MgZn2	BCC + Im	Im
Alloy 0154	CoCrFeMnNi	0	0.2	0.2	0.2	0.2	0	0.2	0	0	0	0	0	0	0	0	0	0	0	0	0	0	0	0	0	0	5	8.025760676	-4.16	13.38	467.623384	1801.2	5.79	0.92	0.14	8	AC		1000	1440			AQ		FCC	S		FCC	FCC_SS
Alloy 0155	CoCrFeMnNiV0.25	0	0.19047619	0.19047619	0.19047619	0.19047619	0	0.19047619	0	0.047619048	0	0	0	0	0	0	0	0	0	0	0	0	0	0	0	0	6	7.917904415	-5.297052154	14.33614554	388.7188688	1502.815949	4.806542503	3.287511245	0.138098522	7.857142857	AC		1000	1440			AQ		FCC	S		FCC	FCC_SS
Alloy 0156	CoCrFeMnNiV0.5	0	0.181818182	0.181818182	0.181818182	0.181818182	0	0.181818182	0	0.090909091	0	0	0	0	0	0	0	0	0	0	0	0	0	0	0	0	6	7.821545363	-6.214876033	14.69798576	391.5136231	1515.744425	4.230678882	3.295001536	0.137594445	7.727272727	AC		1000	1440			AQ		FCC	S		FCC	FCC_SS
Alloy 0157	CoCrFeMnNiV0.75	0	0.173913043	0.173913043	0.173913043	0.173913043	0	0.173913043	0	0.130434783	0	0	0	0	0	0	0	0	0	0	0	0	0	0	0	0	6	7.734938183	-6.956521739	14.85564568	394.3956448	1527.837408	3.84600693	3.294550407	0.136911656	7.608695652	AC		1000	1440			AQ		FCC + Im	Im	Sigma	FCC + Im	Im
Alloy 0158	CoCrFeMnNiV1.0	0	0.166666667	0.166666667	0.166666667	0.166666667	0	0.166666667	0	0.166666667	0	0	0	0	0	0	0	0	0	0	0	0	0	0	0	0	6	7.656673792	-7.555555556	14.8975162	397.2569101	1539.173354	3.573412481	3.288078437	0.136096371	7.5	AC		1000	1440			AQ		FCC + Im	Im	Sigma	FCC + Im	Im
Alloy 0159	CoCrNi	0	0.333333333	0.333333333	0	0.333333333	0	0	0	0	0	0	0	0	0	0	0	0	0	0	0	0	0	0	0	0	3	8.28	-4.89	9.13	499.23715	1892	3.54	1.12	0.11	8.33	AC	CW	1000	1440	900	30			FCC	S		FCC	FCC_SS
Alloy 0160	AlCrFeNi	0.25	0	0.25	0.25	0.25	0	0	0	0	0	0	0	0	0	0	0	0	0	0	0	0	0	0	0	0	4	6.314858074	-13.25	11.52629192	335.6536227	1283.75	1.354361049	5.957194447	0.118953773	7	AC								BCC	S		BCC	BCC_SS
Alloy 0161	AlCrFeNiMo0.2	0.238095238	0	0.238095238	0.238095238	0.238095238	0	0	0	0	0	0.047619048	0	0	0	0	0	0	0	0	0	0	0	0	0	0	5	6.486249288	-12.65306122	12.56917544	362.0703037	1390.322967	1.65244467	6.204006605	0.14744229	6.714285714	AC								BCC	S		BCC	BCC_SS
Alloy 0162	AlCrFeNiMo0.5	0.222222222	0	0.222222222	0.222222222	0.222222222	0	0	0	0	0	0.111111111	0	0	0	0	0	0	0	0	0	0	0	0	0	0	5	6.781541404	-11.85185185	13.14594406	382.6472339	1472.592315	1.936358225	6.112177396	0.172225806	6.666666667	AC								BCC	S		BCC	BCC_SS
Alloy 0163	AlCrFeNiMo0.8	0.208333333	0	0.208333333	0.208333333	0.208333333	0	0	0	0	0	0.166666667	0	0	0	0	0	0	0	0	0	0	0	0	0	0	5	7.033549078	-11.14583333	13.35141737	401.0213207	1544.520145	2.177358302	6.015400008	0.188402919	6.625	AC								BCC + Im	Im	Sigma	BCC + Im	Im
Alloy 0164	Al0.5CoCrCuFeNi	0.090909091	0.181818182	0.181818182	0.181818182	0.181818182	0.181818182	0	0	0	0	0	0	0	0	0	0	0	0	0	0	0	0	0	0	0	6	7.62	-1.52	14.7	437.30038	1693	16.36	3.82	0.11	8.27	AC						10 �C/min		FCC	S		FCC	FCC_SS
Alloy 0165	AlCoCrCuFeNi	0.166666667	0.166666667	0.166666667	0.166666667	0.166666667	0.166666667	0	0	0	0	0	0	0	0	0	0	0	0	0	0	0	0	0	0	0	6	7.07	-4.78	14.9	420.623371	1629.71	5.08	4.82	0.12	7.83	AC						10 �C/min		FCC + BCC	D		FCC + BCC	FCC_PLUS_BCC
Alloy 0166	Al2CoCrCuFeNi	0.285714286	0.142857143	0.142857143	0.142857143	0.142857143	0.142857143	0	0	0	0	0	0	0	0	0	0	0	0	0	0	0	0	0	0	0	6	6.27	-8.65	14.53	395.5124828	1530.24	2.57	5.71	0.13	7.14	AC						10 �C/min		FCC + BCC	D		FCC + BCC	FCC_PLUS_BCC
Alloy 0167	AlCrCuFeNi0.6	0.217391304	0	0.217391304	0.217391304	0.130434783	0.217391304	0	0	0	0	0	0	0	0	0	0	0	0	0	0	0	0	0	0	0	5	6.604060314	-2.684310019	13.24232516	322.4388451	1241.31666	7.471215999	5.75975798	0.123320475	7.391304348	AC				650	240			FCC + BCC + Im	Im	AlFe0.23Ni0.77	FCC + BCC + Im	Im
Alloy 0168	AlCrCuFeNi0.8	0.208333333	0	0.208333333	0.208333333	0.166666667	0.208333333	0	0	0	0	0	0	0	0	0	0	0	0	0	0	0	0	0	0	0	5	6.686598736	-3.402777778	13.35141737	324.5653105	1250.030753	5.976476657	5.693612317	0.123883906	7.5	AC				650	240			FCC + BCC + Im	Im	AlFe0.23Ni0.77	FCC + BCC + Im	Im
Alloy 0169	AlCrCuFeNi	0.2	0	0.2	0.2	0.2	0.2	0	0	0	0	0	0	0	0	0	0	0	0	0	0	0	0	0	0	0	5	6.763408628	-4	13.38161053	326.6104126	1258.055769	5.122499809	5.628086233	0.124161186	7.6	AC				650	240			FCC + BCC + Im	Im	AlFe0.23Ni0.77	FCC + BCC + Im	Im
Alloy 0170	AlCrCuFeNi1.2	0.192307692	0	0.192307692	0.192307692	0.230769231	0.192307692	0	0	0	0	0	0	0	0	0	0	0	0	0	0	0	0	0	0	0	5	6.835066367	-4.49704142	13.35788527	328.5648965	1265.470333	4.570274536	5.563457859	0.124213502	7.692307692	AC				650	240			FCC + BCC + Im	Im	AlFe0.23Ni0.77	FCC + BCC + Im	Im
Alloy 0171	AlCrCuFeNi1.4	0.185185185	0	0.185185185	0.185185185	0.259259259	0.185185185	0	0	0	0	0	0	0	0	0	0	0	0	0	0	0	0	0	0	0	5	6.902073515	-4.910836763	13.2962002	330.4270239	1272.341548	4.18445288	5.499922873	0.124087893	7.777777778	AC				650	240			FCC + BCC + Im	Im	AlFe0.23Ni0.77	FCC + BCC + Im	Im
Alloy 0172	AlCoCrCuFeNi	0.166666667	0.166666667	0.166666667	0.166666667	0.166666667	0.166666667	0	0	0	0	0	0	0	0	0	0	0	0	0	0	0	0	0	0	0	6	7.07	-4.78	14.9	420.623371	1629.71	5.08	4.82	0.12	7.83	AC								BCC + FCC	D		FCC + BCC	FCC_PLUS_BCC
Alloy 0173	HfNbTiZr	0	0	0	0	0	0	0	0.25	0	0.25	0	0.25	0.25	0	0	0	0	0	0	0	0	0	0	0	0	4	8.4	2.5	11.53	609.5544375	2331.25	10.75	4.12	0.13	4.25	AC			1300	360		FC		BCC	S		BCC	BCC_SS
Alloy 0174	NbTiV2Zr	0	0	0	0	0	0	0	0.2	0.4	0.2	0	0.2	0	0	0	0	0	0	0	0	0	0	0	0	0	4	6.655937237	-3.52	11.07635214	519.0767653	1981.8	7.095630755	7.746075475	0.273890489	4.8	AC		1200	120	1200	1400			BCC1 + BCC2 + BCC3	M		BCC	BCC_SS
Alloy 0175	CoCrFeMnNi	0	0.2	0.2	0.2	0.2	0	0.2	0	0	0	0	0	0	0	0	0	0	0	0	0	0	0	0	0	0	5	8.025760676	-4.16	13.38	467.623384	1801.2	5.79	0.92	0.14	8	AC	CW	1100	360	800	60			FCC	S		FCC	FCC_SS
Alloy 0176	CoCrFeMnNi	0	0.2	0.2	0.2	0.2	0	0.2	0	0	0	0	0	0	0	0	0	0	0	0	0	0	0	0	0	0	5	8.025760676	-4.16	13.38	467.623384	1801.2	5.79	0.92	0.14	8	AC								FCC	S		FCC	FCC_SS
Alloy 0177	HfMoNbTiZr	0	0	0	0	0	0	0	0.2	0	0.2	0.2	0.2	0.2	0	0	0	0	0	0	0	0	0	0	0	0	5	8.7	-1.6	13.38	634.561604	2444.2	20.44	5.06	0.31	4.6	AC								BCC + Im	Im	B2	BCC + Im	Im
Alloy 0178	CoCrFeMnNi	0	0.2	0.2	0.2	0.2	0	0.2	0	0	0	0	0	0	0	0	0	0	0	0	0	0	0	0	0	0	5	8.025760676	-4.16	13.38	467.623384	1801.2	5.79	0.92	0.14	8	AC		1100	360	1150	60	WQ	CW	FCC	S		FCC	FCC_SS
Alloy 0179	VCrFeTa0.1W0.1	0	0	0.3125	0.3125	0	0	0	0	0.3125	0	0	0	0	0.03125	0.03125	0	0	0	0	0	0	0	0	0	0	5	7.904708836	-4.83203125	10.86752061	498.0660943	1900.073304	4.887706188	3.597630783	0.147477488	6.28125	AC				800	1500	WQ		BCC	S		BCC	BCC_SS
Alloy 0180	VCrFeTa0.2W0.2	0	0	0.294117647	0.294117647	0	0	0	0	0.294117647	0	0	0	0	0.058823529	0.058823529	0	0	0	0	0	0	0	0	0	0	5	8.666826103	-5.148788927	11.74934157	530.1557462	2029.318885	5.254146899	4.168428293	0.183776229	6.235294118	AC				800	1500	WQ		BCC	S		BCC	BCC_SS
Alloy 0181	VCrFeTa0.4W0.4	0	0	0.263157895	0.263157895	0	0	0	0	0.263157895	0	0	0	0	0.105263158	0.105263158	0	0	0	0	0	0	0	0	0	0	5	9.888782982	-5.628808864	12.70370305	578.667977	2223.134223	5.633883519	4.820751784	0.230952502	6.157894737	AC				800	1500	WQ		BCC1 + BCC2 + Laves	Im	C14	BCC + Im	Im
Alloy 0182	Al0.5CoCrFeNi	0.111111111	0.222222222	0.222222222	0.222222222	0.222222222	0	0	0	0	0	0	0	0	0	0	0	0	0	0	0	0	0	0	0	0	5	7.33	-9.09	13.15	459.275785	1767.5	2.56	4.22	0.11	7.67	AC								FCC	S		FCC	FCC_SS
Alloy 0183	Al0.5CoCrFeNi	0.111111111	0.222222222	0.222222222	0.222222222	0.222222222	0	0	0	0	0	0	0	0	0	0	0	0	0	0	0	0	0	0	0	0	5	7.33	-9.09	13.15	459.275785	1767.5	2.56	4.22	0.11	7.67	AC	CW							FCC + BCC	D		FCC + BCC	FCC_PLUS_BCC
Alloy 0184	Al65Cu5Fe5Mg5Si15Zn5	0.65	0	0	0.05	0	0.05	0	0	0	0	0	0	0	0	0	0	0.05	0.05	0.15	0	0	0	0	0	0	6	3.1606035	-11.29251701	9.380428289	192.2673737	729.3793286	0.832777535	8.222182534	0.140859042	4.142857143	AC								FCC + Im	Im		FCC + Im	Im
Alloy 0185	Al65Cu5Mg5Ni5Si15Zn5	0.65	0	0	0.05	0	0.05	0	0	0	0	0	0	0	0	0	0	0.05	0.05	0.15	0	0	0	0	0	0	6	3.181657904	-13.2244898	9.380428289	192.2427714	729.2933324	0.71105562	8.199725945	0.146292039	4.238095238	AC								FCC + Im	Im		FCC + Im	Im
Alloy 0186	Al70Cr5Cu5Mg5Si10Zn5	0.7	0	0.05	0	0	0.05	0	0	0	0	0	0	0	0	0	0	0.05	0.05	0.1	0	0	0	0	0	0	6	3.189401967	-8.69	8.971948351	189.2030277	716.6349049	1.021898624	7.416174014	0.127400942	4.05	AC								FCC + Im	Im		FCC + Im	Im
Alloy 0187	Al70Cu5Mg5Mn5Si10Zn5	0.736842105	0	0	0	0	0.052631579	0	0	0	0	0	0	0	0	0	0	0.052631579	0.052631579	0.105263158	0	0	0	0	0	0	5	3.201567018	-13.06	8.971948351	186.6775648	707.0863252	0.673401966	7.042966472	0.128913731	4.1	AC								FCC + Im	Im		FCC + Im	Im
Alloy 0188	Al70Cu5Mg5Si10Zn5Zr5	0.7	0	0	0	0	0.05	0	0	0	0	0	0.05	0	0	0	0	0.05	0.05	0.1	0	0	0	0	0	0	6	3.274886342	-15.22	8.971948351	196.1783876	743.0786477	0.599050653	7.600568278	0.144370184	3.95	AC								FCC + Im	Im		FCC + Im	Im
Alloy 0189	MoNbHfZrTi	0	0	0	0	0	0	0	0.2	0	0.2	0.2	0.2	0.2	0	0	0	0	0	0	0	0	0	0	0	0	5	8.702267947	-3.2	13.38161053	558.4887336	2151.20329	10.13804735	6.097271121	0.309554519	4.6	AC								BCC	S		BCC	BCC_SS
Alloy 0190	AlCoCrCuFeNi	0.166666667	0.166666667	0.166666667	0.166666667	0.166666667	0.166666667	0	0	0	0	0	0	0	0	0	0	0	0	0	0	0	0	0	0	0	6	7.07	-4.78	14.9	420.623371	1629.71	5.08	4.82	0.12	7.83	AC								BCC + FCC + Im	Im	B2	FCC + BCC + Im	Im
Alloy 0191	AlCoCrFeNiTi0.5	0.181818182	0.181818182	0.181818182	0.181818182	0.181818182	0	0	0.090909091	0	0	0	0	0	0	0	0	0	0	0	0	0	0	0	0	0	6	6.44	-17.92	14.7	441.016415	1707.45	1.4	6.12	0.13	6.91	AC								BCC1 + BCC2	D		BCC	BCC_SS
Alloy 0192	NbCrMo0.5Ta0.5TiZr	0	0	0.2	0	0	0	0	0.2	0	0.2	0.1	0.2	0	0.1	0	0	0	0	0	0	0	0	0	0	0	6	7.99	-4.92	14.53	625.078928	2418.4	7.14	7.13	0.22	4.9	AC								BCC1 + BCC2 + Im	Im	Laves	BCC + Im	Im
Alloy 0193	AlCoCrFeNi	0.2	0.2	0.2	0.2	0.2	0	0	0	0	0	0	0	0	0	0	0	0	0	0	0	0	0	0	0	0	5	6.72	-12.32	13.38	437.2111258	1684.09	1.83	5.25	0.12	7.2	AC								BCC + Im	Im	B2	BCC + Im	Im
Alloy 0194	AlCoCrFeNi	0.2	0.2	0.2	0.2	0.2	0	0	0	0	0	0	0	0	0	0	0	0	0	0	0	0	0	0	0	0	5	6.72	-12.32	13.38	437.2111258	1684.09	1.83	5.25	0.12	7.2	PM								BCC + FCC + Im	Im	B2	FCC + BCC + Im	Im
Alloy 0195	AlCoCrFeNi	0.2	0.2	0.2	0.2	0.2	0	0	0	0	0	0	0	0	0	0	0	0	0	0	0	0	0	0	0	0	5	6.72	-12.32	13.38	437.2111258	1684.09	1.83	5.25	0.12	7.2	AC								BCC + FCC + Im	Im	B2	FCC + BCC + Im	Im
Alloy 0196	AlCoCrFeNi	0.2	0.2	0.2	0.2	0.2	0	0	0	0	0	0	0	0	0	0	0	0	0	0	0	0	0	0	0	0	5	6.72	-12.32	13.38	437.2111258	1684.09	1.83	5.25	0.12	7.2	PM								BCC + FCC + Im	Im	B2	FCC + BCC + Im	Im
Alloy 0197	AlCoCrFeNi	0.2	0.2	0.2	0.2	0.2	0	0	0	0	0	0	0	0	0	0	0	0	0	0	0	0	0	0	0	0	5	6.72	-12.32	13.38	437.2111258	1684.09	1.83	5.25	0.12	7.2	PM								BCC + FCC + Im	Im	B2 + Sigma	FCC + BCC + Im	Im
Alloy 0198	AlCoCrFeNi	0.2	0.2	0.2	0.2	0.2	0	0	0	0	0	0	0	0	0	0	0	0	0	0	0	0	0	0	0	0	5	6.72	-12.32	13.38	437.2111258	1684.09	1.83	5.25	0.12	7.2	PM								BCC + FCC + Im	Im	B2 + Sigma	FCC + BCC + Im	Im
Alloy 0199	AlCoCrCuFeNi	0.166666667	0.166666667	0.166666667	0.166666667	0.166666667	0.166666667	0	0	0	0	0	0	0	0	0	0	0	0	0	0	0	0	0	0	0	6	7.07	-4.78	14.9	420.623371	1629.71	5.08	4.82	0.12	7.83	AC				500	300			BCC + FCC	D		FCC + BCC	FCC_PLUS_BCC
Alloy 0200	AlCoCrCuFeNi	0.166666667	0.166666667	0.166666667	0.166666667	0.166666667	0.166666667	0	0	0	0	0	0	0	0	0	0	0	0	0	0	0	0	0	0	0	6	7.07	-4.78	14.9	420.623371	1629.71	5.08	4.82	0.12	7.83	AC				600	300			BCC + FCC	D		FCC + BCC	FCC_PLUS_BCC
Alloy 0201	AlCoCrCuFeNi	0.166666667	0.166666667	0.166666667	0.166666667	0.166666667	0.166666667	0	0	0	0	0	0	0	0	0	0	0	0	0	0	0	0	0	0	0	6	7.07	-4.78	14.9	420.623371	1629.71	5.08	4.82	0.12	7.83	AC				645	300			BCC + FCC	D		FCC + BCC	FCC_PLUS_BCC
Alloy 0202	AlCoCrCuFeNi	0.166666667	0.166666667	0.166666667	0.166666667	0.166666667	0.166666667	0	0	0	0	0	0	0	0	0	0	0	0	0	0	0	0	0	0	0	6	7.07	-4.78	14.9	420.623371	1629.71	5.08	4.82	0.12	7.83	AC				700	300			FCC + BCC	D		FCC + BCC	FCC_PLUS_BCC
Alloy 0203	AlCoCrCuFeNi	0.166666667	0.166666667	0.166666667	0.166666667	0.166666667	0.166666667	0	0	0	0	0	0	0	0	0	0	0	0	0	0	0	0	0	0	0	6	7.07	-4.78	14.9	420.623371	1629.71	5.08	4.82	0.12	7.83	AC				800	300			FCC + BCC	D		FCC + BCC	FCC_PLUS_BCC
Alloy 0204	AlCoCrCuFeNi	0.166666667	0.166666667	0.166666667	0.166666667	0.166666667	0.166666667	0	0	0	0	0	0	0	0	0	0	0	0	0	0	0	0	0	0	0	6	7.07	-4.78	14.9	420.623371	1629.71	5.08	4.82	0.12	7.83	AC				900	300			FCC + BCC	D		FCC + BCC	FCC_PLUS_BCC
Alloy 0205	AlCoCrCuFeNi	0.166666667	0.166666667	0.166666667	0.166666667	0.166666667	0.166666667	0	0	0	0	0	0	0	0	0	0	0	0	0	0	0	0	0	0	0	6	7.07	-4.78	14.9	420.623371	1629.71	5.08	4.82	0.12	7.83	AC				1000	300			FCC + BCC	D		FCC + BCC	FCC_PLUS_BCC
Alloy 0206	MoNbTaVW	0	0	0	0	0	0	0	0	0.2	0.2	0.2	0	0	0.2	0.2	0	0	0	0	0	0	0	0	0	0	5	12.36	-4.64	13.38	769.197496	2962.8	8.54	3.21	0.34	5.4	AC								BCC	S		BCC	BCC_SS
Alloy 0207	Nb42Mo20Ti13Cr12V12Ta1	0	0	0.12	0	0	0	0	0.13	0.12	0.42	0.2	0	0	0.01	0	0	0	0	0	0	0	0	0	0	0	6	8.379820089	-4.2436	12.52475172	609.4889242	2339.92739	7.712354021	4.591778618	0.276687839	5.41	PM								BCC?+ Im	Im	TiC	BCC + Im	Im
Alloy 0208	HfMo0.5NbTiV0.5Si0.7	0	0	0	0	0	0	0	0.212765957	0.106382979	0.212765957	0.106382979	0	0.212765957	0	0	0	0	0	0.14893617	0	0	0	0	0	0	6	7.91567082	-31.11815301	14.53503029	545.845943	2111.996306	1.114081989	9.442048204	0.256563457	4.531914894	AC								BCC?+ Im	Im	M5Si3	BCC + Im	Im
Alloy 0209	HfMo0.5NbTiV0.5Si0.3	0	0	0	0	0	0	0	0.23255814	0.11627907	0.23255814	0.11627907	0	0.23255814	0	0	0	0	0	0.069767442	0	0	0	0	0	0	6	8.485372575	-16.36560303	14.16626487	554.3696281	2141.861429	2.090463242	7.879095001	0.254130827	4.581395349	AC								BCC	S		BCC	BCC_SS
Alloy 0210	HfMo0.5NbTiV0.5Si0.5	0	0	0	0	0	0	0	0.222222222	0.111111111	0.222222222	0.111111111	0	0.222222222	0	0	0	0	0	0.111111111	0	0	0	0	0	0	6	7.91567082	-31.11815301	14.53503029	545.845943	2111.996306	1.114081989	9.442048204	0.256563457	4.531914894	AC								BCC	S		BCC	BCC_SS
Alloy 0211	HfMo0.5NbTiV0.5Si0.7	0	0	0	0	0	0	0	0.212765957	0.106382979	0.212765957	0.106382979	0	0.212765957	0	0	0	0	0	0.14893617	0	0	0	0	0	0	6	7.91567082	-31.11815301	14.53503029	545.845943	2111.996306	1.114081989	9.442048204	0.256563457	4.531914894	AC								BCC	S		BCC	BCC_SS
Alloy 0212	AlCoCrFeNi	0.2	0.2	0.2	0.2	0.2	0	0	0	0	0	0	0	0	0	0	0	0	0	0	0	0	0	0	0	0	5	6.72	-12.32	13.38	437.2111258	1684.09	1.83	5.25	0.12	7.2	AC								BCC	S		BCC	BCC_SS
Alloy 0213	AlCoCrFeNi	0.2	0.2	0.2	0.2	0.2	0	0	0	0	0	0	0	0	0	0	0	0	0	0	0	0	0	0	0	0	5	6.72	-12.32	13.38	437.2111258	1684.09	1.83	5.25	0.12	7.2	AC								BCC + Im	Im	B2	BCC + Im	Im
Alloy 0214	AlCoCrFeNi	0.2	0.2	0.2	0.2	0.2	0	0	0	0	0	0	0	0	0	0	0	0	0	0	0	0	0	0	0	0	5	6.72	-12.32	13.38	437.2111258	1684.09	1.83	5.25	0.12	7.2	AC		1100	60	1150	3000			BCC + FCC + Im	Im	B2 + Sigma	FCC + BCC + Im	Im
Alloy 0215	AlCoCrFeNi	0.2	0.2	0.2	0.2	0.2	0	0	0	0	0	0	0	0	0	0	0	0	0	0	0	0	0	0	0	0	5	6.72	-12.32	13.38	437.2111258	1684.09	1.83	5.25	0.12	7.2	AC		850	180					BCC + FCC + Im	Im	B2 + Sigma	FCC + BCC + Im	Im
Alloy 0216	AlCoCrFeNi	0.2	0.2	0.2	0.2	0.2	0	0	0	0	0	0	0	0	0	0	0	0	0	0	0	0	0	0	0	0	5	6.72	-12.32	13.38	437.2111258	1684.09	1.83	5.25	0.12	7.2	AC		975	180					BCC + FCC + Im	Im	B2	FCC + BCC + Im	Im
Alloy 0217	AlCoCrFeNi	0.2	0.2	0.2	0.2	0.2	0	0	0	0	0	0	0	0	0	0	0	0	0	0	0	0	0	0	0	0	5	6.72	-12.32	13.38	437.2111258	1684.09	1.83	5.25	0.12	7.2	AC		1100	180					BCC + FCC + Im	Im	B2	FCC + BCC + Im	Im
Alloy 0218	AlCoCrFeNi	0.2	0.2	0.2	0.2	0.2	0	0	0	0	0	0	0	0	0	0	0	0	0	0	0	0	0	0	0	0	5	6.72	-12.32	13.38	437.2111258	1684.09	1.83	5.25	0.12	7.2	AC		1200	180					BCC + Im	Im	B2	BCC + Im	Im
Alloy 0219	AlCoCrFeNi	0.2	0.2	0.2	0.2	0.2	0	0	0	0	0	0	0	0	0	0	0	0	0	0	0	0	0	0	0	0	5	6.72	-12.32	13.38	437.2111258	1684.09	1.83	5.25	0.12	7.2	AC								BCC	S		BCC	BCC_SS
Alloy 0220	AlCoCrFeNi	0.2	0.2	0.2	0.2	0.2	0	0	0	0	0	0	0	0	0	0	0	0	0	0	0	0	0	0	0	0	5	6.72	-12.32	13.38	437.2111258	1684.09	1.83	5.25	0.12	7.2	AC				500	120			BCC	S		BCC	BCC_SS
Alloy 0221	AlCoCrFeNi	0.2	0.2	0.2	0.2	0.2	0	0	0	0	0	0	0	0	0	0	0	0	0	0	0	0	0	0	0	0	5	6.72	-12.32	13.38	437.2111258	1684.09	1.83	5.25	0.12	7.2	AC				700	120			BCC	S		BCC	BCC_SS
Alloy 0222	AlCoCrFeNi	0.2	0.2	0.2	0.2	0.2	0	0	0	0	0	0	0	0	0	0	0	0	0	0	0	0	0	0	0	0	5	6.72	-12.32	13.38	437.2111258	1684.09	1.83	5.25	0.12	7.2	AC				900	120			BCC	S		BCC	BCC_SS
Alloy 0223	AlCoCrFeNiTi0.5	0.181818182	0.181818182	0.181818182	0.181818182	0.181818182	0	0	0.090909091	0	0	0	0	0	0	0	0	0	0	0	0	0	0	0	0	0	6	6.44	-17.92	14.7	441.016415	1707.45	1.4	6.12	0.13	6.91	AC								BCC1 + BCC2	D		BCC	BCC_SS
Alloy 0224	AlCoCrFeNiTi0.5	0.181818182	0.181818182	0.181818182	0.181818182	0.181818182	0	0	0.090909091	0	0	0	0	0	0	0	0	0	0	0	0	0	0	0	0	0	6	6.44	-17.92	14.7	441.016415	1707.45	1.4	6.12	0.13	6.91	AC				500	120			BCC1 + BCC2	D		BCC	BCC_SS
Alloy 0225	AlCoCrFeNiTi0.5	0.181818182	0.181818182	0.181818182	0.181818182	0.181818182	0	0	0.090909091	0	0	0	0	0	0	0	0	0	0	0	0	0	0	0	0	0	6	6.44	-17.92	14.7	441.016415	1707.45	1.4	6.12	0.13	6.91	AC				700	120			BCC1 + BCC2	D		BCC	BCC_SS
Alloy 0226	AlCoCrFeNiTi0.5	0.181818182	0.181818182	0.181818182	0.181818182	0.181818182	0	0	0.090909091	0	0	0	0	0	0	0	0	0	0	0	0	0	0	0	0	0	6	6.44	-17.92	14.7	441.016415	1707.45	1.4	6.12	0.13	6.91	AC				900	120			BCC1 + BCC2	D		BCC	BCC_SS
Alloy 0227	CrMoNbTiV	0	0	0.2	0	0	0	0	0.2	0.2	0.2	0.2	0	0	0	0	0	0	0	0	0	0	0	0	0	0	5	7.32940384	-4.32	13.38161053	557.7647115	2148.41881	7.501039509	5.618669177	0.224535075	5.2	AC								BCC	S		BCC	BCC_SS
Alloy 0228	CrMoNbTiZr	0	0	0.2	0	0	0	0	0.2	0	0.2	0.2	0.2	0	0	0	0	0	0	0	0	0	0	0	0	0	5	7.304112348	-6.4	13.38161053	546.7740196	2106.092795	4.974703192	8.19461295	0.274546899	5	AC								BCC + Im	Im	C15	BCC + Im	Im
Alloy 0229	CoCrFeMnNi	0	0.2	0.2	0.2	0.2	0	0.2	0	0	0	0	0	0	0	0	0	0	0	0	0	0	0	0	0	0	5	8.025760676	-4.16	13.38	467.623384	1801.2	5.79	0.92	0.14	8	AC		1000	1440					FCC + Im	Im	CrMn2O4	FCC + Im	Im
Alloy 0230	CoCrFeMnNi	0	0.2	0.2	0.2	0.2	0	0.2	0	0	0	0	0	0	0	0	0	0	0	0	0	0	0	0	0	0	5	8.025760676	-4.16	13.38	467.623384	1801.2	5.79	0.92	0.14	8	PM								FCC	S		FCC	FCC_SS
Alloy 0231	CoCrFeMnNi	0	0.2	0.2	0.2	0.2	0	0.2	0	0	0	0	0	0	0	0	0	0	0	0	0	0	0	0	0	0	5	8.025760676	-4.16	13.38	467.623384	1801.2	5.79	0.92	0.14	8	PM								FCC	S		FCC	FCC_SS
Alloy 0232	CoCrFeMnNi	0	0.2	0.2	0.2	0.2	0	0.2	0	0	0	0	0	0	0	0	0	0	0	0	0	0	0	0	0	0	5	8.025760676	-4.16	13.38	467.623384	1801.2	5.79	0.92	0.14	8	PM								FCC	S		FCC	FCC_SS
Alloy 0233	CoCrFeMnNi	0	0.2	0.2	0.2	0.2	0	0.2	0	0	0	0	0	0	0	0	0	0	0	0	0	0	0	0	0	0	5	8.025760676	-4.16	13.38	467.623384	1801.2	5.79	0.92	0.14	8	PM								FCC	S		FCC	FCC_SS
Alloy 0234	CoCrFeMnNi	0	0.2	0.2	0.2	0.2	0	0.2	0	0	0	0	0	0	0	0	0	0	0	0	0	0	0	0	0	0	5	8.025760676	-4.16	13.38	467.623384	1801.2	5.79	0.92	0.14	8	PM	HIP	1150	180					FCC	S		FCC	FCC_SS
Alloy 0235	CoCrFeNi	0	0.25	0.25	0.25	0.25	0	0	0	0	0	0	0	0	0	0	0	0	0	0	0	0	0	0	0	0	4	8.17	-3.75	11.53	489.4027225	1871.75	5.75	1.03	0.1	8.25	AC								FCC	S		FCC	FCC_SS
Alloy 0236	CoCrFeNi	0	0.25	0.25	0.25	0.25	0	0	0	0	0	0	0	0	0	0	0	0	0	0	0	0	0	0	0	0	4	8.17	-3.75	11.53	489.4027225	1871.75	5.75	1.03	0.1	8.25	AC								FCC	S		FCC	FCC_SS
Alloy 0237	CoCrFeNi	0	0.25	0.25	0.25	0.25	0	0	0	0	0	0	0	0	0	0	0	0	0	0	0	0	0	0	0	0	4	8.17	-3.75	11.53	489.4027225	1871.75	5.75	1.03	0.1	8.25	AC								FCC	S		FCC	FCC_SS
Alloy 0238	CoCrFeNi	0	0.25	0.25	0.25	0.25	0	0	0	0	0	0	0	0	0	0	0	0	0	0	0	0	0	0	0	0	4	8.17	-3.75	11.53	489.4027225	1871.75	5.75	1.03	0.1	8.25	PM								FCC	S		FCC	FCC_SS
Alloy 0239	CoCrFeNi	0	0.25	0.25	0.25	0.25	0	0	0	0	0	0	0	0	0	0	0	0	0	0	0	0	0	0	0	0	4	8.17	-3.75	11.53	489.4027225	1871.75	5.75	1.03	0.1	8.25	PM								FCC	S		FCC	FCC_SS
Alloy 0240	CoCrFeNi	0	0.25	0.25	0.25	0.25	0	0	0	0	0	0	0	0	0	0	0	0	0	0	0	0	0	0	0	0	4	8.17	-3.75	11.53	489.4027225	1871.75	5.75	1.03	0.1	8.25	AC	CW	1100	1440	550	0			FCC	S		FCC	FCC_SS
Alloy 0241	AlCoCrFeNiTi0.2	0.192307692	0.192307692	0.192307692	0.192307692	0.192307692	0	0	0.038461538	0	0	0	0	0	0	0	0	0	0	0	0	0	0	0	0	0	6	6.609062303	-14.85207101	14.22238699	355.2780842	1372.966278	1.576325802	6.229766254	0.126774388	7.076923077	AC								BCC + Im	Im	B2	BCC + Im	Im
Alloy 0242	AlCoCrFeNiTi0.4	0.185185185	0.185185185	0.185185185	0.185185185	0.185185185	0	0	0.074074074	0	0	0	0	0	0	0	0	0	0	0	0	0	0	0	0	0	6	6.504571222	-16.98216735	14.58583089	356.9526575	1381.385707	1.421065847	6.575134688	0.131697788	6.962962963	AC								BCC + Im	Im	B2	BCC + Im	Im
Alloy 0243	AlCoCrFeNiTi0.2	0.192307692	0.192307692	0.192307692	0.192307692	0.192307692	0	0	0.038461538	0	0	0	0	0	0	0	0	0	0	0	0	0	0	0	0	0	6	6.609062303	-14.85207101	14.22238699	355.2780842	1372.966278	1.576325802	6.229766254	0.126774388	7.076923077	AC								BCC	S		BCC	BCC_SS
Alloy 0244	AlCoCrFeNiTi0.2	0.192307692	0.192307692	0.192307692	0.192307692	0.192307692	0	0	0.038461538	0	0	0	0	0	0	0	0	0	0	0	0	0	0	0	0	0	6	6.609062303	-14.85207101	14.22238699	355.2780842	1372.966278	1.576325802	6.229766254	0.126774388	7.076923077	AC				500	120			BCC1 + BCC2	D		BCC	BCC_SS
Alloy 0245	AlCoCrFeNiTi0.2	0.192307692	0.192307692	0.192307692	0.192307692	0.192307692	0	0	0.038461538	0	0	0	0	0	0	0	0	0	0	0	0	0	0	0	0	0	6	6.609062303	-14.85207101	14.22238699	355.2780842	1372.966278	1.576325802	6.229766254	0.126774388	7.076923077	AC				700	120			BCC1 + BCC2	D		BCC	BCC_SS
Alloy 0246	AlCoCrFeNiTi0.2	0.192307692	0.192307692	0.192307692	0.192307692	0.192307692	0	0	0.038461538	0	0	0	0	0	0	0	0	0	0	0	0	0	0	0	0	0	6	6.609062303	-14.85207101	14.22238699	355.2780842	1372.966278	1.576325802	6.229766254	0.126774388	7.076923077	AC				900	120			BCC1 + BCC2	D		BCC	BCC_SS
Alloy 0247	AlCoCrFeNiTi0.4	0.185185185	0.185185185	0.185185185	0.185185185	0.185185185	0	0	0.074074074	0	0	0	0	0	0	0	0	0	0	0	0	0	0	0	0	0	6	6.504571222	-16.98216735	14.58583089	356.9526575	1381.385707	1.421065847	6.575134688	0.131697788	6.962962963	AC				500	120			BCC1 + BCC2	D		BCC	BCC_SS
Alloy 0248	AlCoCrFeNiTi0.4	0.185185185	0.185185185	0.185185185	0.185185185	0.185185185	0	0	0.074074074	0	0	0	0	0	0	0	0	0	0	0	0	0	0	0	0	0	6	6.504571222	-16.98216735	14.58583089	356.9526575	1381.385707	1.421065847	6.575134688	0.131697788	6.962962963	AC				700	120			BCC1 + BCC2	D		BCC	BCC_SS
Alloy 0249	AlCoCrFeNiTi0.4	0.185185185	0.185185185	0.185185185	0.185185185	0.185185185	0	0	0.074074074	0	0	0	0	0	0	0	0	0	0	0	0	0	0	0	0	0	6	6.504571222	-16.98216735	14.58583089	356.9526575	1381.385707	1.421065847	6.575134688	0.131697788	6.962962963	AC				900	120			BCC1 + BCC2	D		BCC	BCC_SS
Alloy 0250	CoCrNi	0	0.333333333	0.333333333	0	0.333333333	0	0	0	0	0	0	0	0	0	0	0	0	0	0	0	0	0	0	0	0	3	8.28	-4.89	9.13	499.23715	1892	3.54	1.12	0.11	8.33	AC	CW	1200	1400	925	60			FCC	S		FCC	FCC_SS
Alloy 0251	CoCrNi	0	0.333333333	0.333333333	0	0.333333333	0	0	0	0	0	0	0	0	0	0	0	0	0	0	0	0	0	0	0	0	3	8.28	-4.89	9.13	499.23715	1892	3.54	1.12	0.11	8.33	AC	CW	1200	2880	950	60	AQ		FCC	S		FCC	FCC_SS
Alloy 0252	CoCrNi	0	0.333333333	0.333333333	0	0.333333333	0	0	0	0	0	0	0	0	0	0	0	0	0	0	0	0	0	0	0	0	3	8.28	-4.89	9.13	499.23715	1892	3.54	1.12	0.11	8.33	AC	CW	1200	120	800	120	WQ		FCC	S		FCC	FCC_SS
Alloy 0253	CoCrNi	0	0.333333333	0.333333333	0	0.333333333	0	0	0	0	0	0	0	0	0	0	0	0	0	0	0	0	0	0	0	0	3	8.28	-4.89	9.13	499.23715	1892	3.54	1.12	0.11	8.33	PM								FCC	S		FCC	FCC_SS
Alloy 0254	CoCrNi	0	0.333333333	0.333333333	0	0.333333333	0	0	0	0	0	0	0	0	0	0	0	0	0	0	0	0	0	0	0	0	3	8.28	-4.89	9.13	499.23715	1892	3.54	1.12	0.11	8.33	AC	HW			600	60			FCC	S		FCC	FCC_SS
Alloy 0255	CoCrNi	0	0.333333333	0.333333333	0	0.333333333	0	0	0	0	0	0	0	0	0	0	0	0	0	0	0	0	0	0	0	0	3	8.28	-4.89	9.13	499.23715	1892	3.54	1.12	0.11	8.33	AC	HW			700	60			FCC	S		FCC	FCC_SS
Alloy 0256	CoCrNi	0	0.333333333	0.333333333	0	0.333333333	0	0	0	0	0	0	0	0	0	0	0	0	0	0	0	0	0	0	0	0	3	8.28	-4.89	9.13	499.23715	1892	3.54	1.12	0.11	8.33	AC	HW			900	60			FCC	S		FCC	FCC_SS
Alloy 0257	CoCrNi	0	0.333333333	0.333333333	0	0.333333333	0	0	0	0	0	0	0	0	0	0	0	0	0	0	0	0	0	0	0	0	3	8.28	-4.89	9.13	499.23715	1892	3.54	1.12	0.11	8.33	AC	CW	1200	1440	800	60			FCC	S		FCC	FCC_SS
Alloy 0258	MoNbTaTiV	0	0	0	0	0	0	0	0.2	0.2	0.2	0.2	0	0	0.2	0	0	0	0	0	0	0	0	0	0	0	5	9.37	-2.56	13.38	678.12488	2612	13.65	3.34	0.24	5	AC								BCC	S		BCC	BCC_SS
Alloy 0259	CrNbTiZr	0	0	0.25	0	0	0	0	0.25	0	0.25	0	0.25	0	0	0	0	0	0	0	0	0	0	0	0	0	4	6.64	-5	11.53	588.2371325	2249.75	5.19	7.84	0.12	4.75	AC								BCC	S		BCC	BCC_SS
Alloy 0260	HfMoNbTiZr	0	0	0	0	0	0	0	0.2	0	0.2	0.2	0.2	0.2	0	0	0	0	0	0	0	0	0	0	0	0	5	8.7	-1.6	13.38	634.561604	2444.2	20.44	5.06	0.31	4.6	AC								BCC	S		BCC	BCC_SS
Alloy 0261	HfNbTaTiZr	0	0	0	0	0	0	0	0.2	0	0.2	0	0.2	0.2	0.2	0	0	0	0	0	0	0	0	0	0	0	5	9.9	2.72	13.38	655.02398	2523	12.41	4.01	0.12	4.4	AC								BCC	S		BCC	BCC_SS
Alloy 0262	ZrTiHfV0.5Nb0.5	0	0	0	0	0	0	0	0.25	0.125	0.125	0	0.25	0.25	0	0	0	0	0	0	0	0	0	0	0	0	5	8.190507447	0.4375	12.96707842	523.6762156	2013.882607	67.78544264	6.440523166	0.134530433	4.25	AC								BCC	S		BCC	BCC_SS
Alloy 0263	Zr2.0TiHfVNb2.0	0	0	0	0	0	0	0	0.142857143	0.142857143	0.285714286	0	0.285714286	0.142857143	0	0	0	0	0	0	0	0	0	0	0	0	5	7.872809981	1.469387755	12.88596992	537.1529873	2065.061688	20.50522428	6.802239355	0.137410453	4.428571429	AC								BCC	S		BCC	BCC_SS
Alloy 0264	ZrTiHfNb0.5Mo0.5	0	0	0	0	0	0	0	0.25	0	0.125	0.125	0.25	0.25	0	0	0	0	0	0	0	0	0	0	0	0	5	8.569015185	-2.125	12.96707842	540.3628201	2078.063584	14.34746867	5.703787685	0.270497227	4.375	AC								BCC	S		BCC	BCC_SS
Alloy 0265	ZrTiHfNb0.5Ta0.5	0	0	0	0	0	0	0	0.25	0	0.125	0	0.25	0.25	0.125	0	0	0	0	0	0	0	0	0	0	0	5	9.309718284	0.875	12.96707842	562.4439913	2162.968877	36.102108	4.862116278	0.118215904	4.25	AC								BCC	S		BCC	BCC_SS
Alloy 0266	NbTiZr	0	0	0	0	0	0	0	0.333333333	0	0.333333333	0	0.333333333	0	0	0	0	0	0	0	0	0	0	0	0	0	3	9.975229265	3.111111111	9.134370237	626.5960266	2374.666667	7.774115706	1.064065164	0.041096093	4.666666667	AC	HIP	1400	120	1400	360	20 K/min		BCC	S		BCC	BCC_SS
Alloy 0267	Ta10Nb30Ti30Zr30	0	0	0	0	0	0	0	0.3	0	0.3	0	0.3	0	0.1	0	0	0	0	0	0	0	0	0	0	0	4	7.491418361	2.64	10.92382327	548.6853236	2093.6	9.793166188	4.991703425	0.109859001	4.4	AC	HIP	1400	120	1400	360	20 K/min		BCC	S		BCC	BCC_SS
Alloy 0268	Cr10Nb30Ti30Zr30	0	0	0.1	0	0	0	0	0.3	0	0.3	0	0.3	0	0	0	0	0	0	0	0	0	0	0	0	0	4	6.594663456	-0.96	10.92382327	518.8312471	1979.7	25.6351409	7.023519911	0.121082616	4.5	AC	HIP	1400	120	1400	360	20 K/min		BCC	S		BCC	BCC_SS
Alloy 0269	AlCoCrFeNi	0.2	0.2	0.2	0.2	0.2	0	0	0	0	0	0	0	0	0	0	0	0	0	0	0	0	0	0	0	0	5	6.72	-12.32	13.38	437.2111258	1684.09	1.83	5.25	0.12	7.2	PM								BCC + Im	Im	B2	BCC + Im	Im
Alloy 0270	AlCoCrFeNi	0.2	0.2	0.2	0.2	0.2	0	0	0	0	0	0	0	0	0	0	0	0	0	0	0	0	0	0	0	0	5	6.72	-12.32	13.38	437.2111258	1684.09	1.83	5.25	0.12	7.2	PM								BCC + Im	Im	B2	BCC + Im	Im
Alloy 0271	AlCoCrFeNi	0.2	0.2	0.2	0.2	0.2	0	0	0	0	0	0	0	0	0	0	0	0	0	0	0	0	0	0	0	0	5	6.72	-12.32	13.38	437.2111258	1684.09	1.83	5.25	0.12	7.2	PM								BCC + Im	Im	B2	BCC + Im	Im
Alloy 0272	AlCoCrFeNi	0.2	0.2	0.2	0.2	0.2	0	0	0	0	0	0	0	0	0	0	0	0	0	0	0	0	0	0	0	0	5	6.72	-12.32	13.38	437.2111258	1684.09	1.83	5.25	0.12	7.2	PM								BCC + Im	Im	B2	BCC + Im	Im
Alloy 0273	AlCoCrFeNi	0.2	0.2	0.2	0.2	0.2	0	0	0	0	0	0	0	0	0	0	0	0	0	0	0	0	0	0	0	0	5	6.72	-12.32	13.38	437.2111258	1684.09	1.83	5.25	0.12	7.2	PM								BCC + Im	Im	B2	BCC + Im	Im
Alloy 0274	AlCoCrFeNi	0.2	0.2	0.2	0.2	0.2	0	0	0	0	0	0	0	0	0	0	0	0	0	0	0	0	0	0	0	0	5	6.72	-12.32	13.38	437.2111258	1684.09	1.83	5.25	0.12	7.2	PM								BCC + Im	Im	B2	BCC + Im	Im
Alloy 0275	Al0.3HfNbTaTiZr	0.056603774	0	0	0	0	0	0	0.188679245	0	0.188679245	0	0.188679245	0.188679245	0.188679245	0	0	0	0	0	0	0	0	0	0	0	6	8.546797305	-5.040562466	12.82599837	581.4433955	2234.844498	6.381734885	4.754310304	0.10130303	4.395348837	AC								BCC	S		BCC	BCC_SS
Alloy 0276	Al0.5HfNbTaTiZr	0.090909091	0	0	0	0	0	0	0.181818182	0	0.181818182	0	0.181818182	0.181818182	0.181818182	0	0	0	0	0	0	0	0	0	0	0	6	8.318837085	-8.987654321	13.14594406	563.7030986	2169.34111	3.572550786	4.697177857	0.101555799	4.333333333	AC								BCC	S		BCC	BCC_SS
Alloy 0277	Al0.75HfNbTaTiZr	0.130434783	0	0	0	0	0	0	0.173913043	0	0.173913043	0	0.173913043	0.173913043	0.173913043	0	0	0	0	0	0	0	0	0	0	0	6	9.1	-11.55	14.86	597.7555038	2315.67	2.98	4.23	0.12	4.22	AC								BCC	S		BCC	BCC_SS
Alloy 0278	NbTaTiZr	0	0	0	0	0	0	0	0.25	0	0.25	0	0.25	0	0.25	0	0	0	0	0	0	0	0	0	0	0	4	8.925666912	2.5	11.52629192	586.7495009	2244	11.60536229	4.839726937	0.100343161	4.5	AC								BCC	S		BCC	BCC_SS
Alloy 0279	NbTaTi30Zr	0	0	0	0	0	0	0	0.303030303	0	0.303030303	0	0.090909091	0	0.303030303	0	0	0	0	0	0	0	0	0	0	0	4	8.657564412	2.364444444	11.47306725	576.6866863	2205.066667	12.02512774	4.690570866	0.097662116	4.466666667	AC								BCC	S		BCC	BCC_SS
Alloy 0280	NbTaTi35Zr	0	0	0	0	0	0	0	0.298507463	0	0.298507463	0	0.104477612	0	0.298507463	0	0	0	0	0	0	0	0	0	0	0	4	8.386262973	2.224444444	11.3205112	566.8348878	2166.133333	12.41385657	4.534353886	0.094799643	4.433333333	AC								BCC	S		BCC	BCC_SS
Alloy 0281	NbTaTi40Zr	0	0	0	0	0	0	0	0.294117647	0	0.294117647	0	0.117647059	0	0.294117647	0	0	0	0	0	0	0	0	0	0	0	4	8.111704994	2.08	11.07635214	557.1660637	2127.2	12.78227012	4.37030807	0.09173876	4.4	AC								BCC	S		BCC	BCC_SS
Alloy 0282	NbTaTi45Zr	0	0	0	0	0	0	0	0.289855072	0	0.289855072	0	0.130434783	0	0.289855072	0	0	0	0	0	0	0	0	0	0	0	4	7.83383149	1.931111111	10.74540772	547.6594544	2088.266667	13.13978503	4.197504306	0.088458873	4.366666667	AC								BCC	S		BCC	BCC_SS
Alloy 0283	CrMoNbTiW	0	0	0.2	0	0	0	0	0.2	0	0.2	0.2	0	0	0	0.2	0	0	0	0	0	0	0	0	0	0	5	10.77298381	-7.04	13.38161053	622.7562125	2398.764023	5.078766025	7.65394798	0.355662762	5	PM		1400	8					BCC + Laves	Im	Laves	BCC + Im	Im
Alloy 0284	CrMoNbTaVW	0	0	0.166666667	0	0	0	0	0	0.166666667	0.166666667	0.166666667	0	0	0.166666667	0.166666667	0	0	0	0	0	0	0	0	0	0	6	11.68	-4.89	14.9	731.019483	2832.33	8.63	4.78	0.32	5.5	PM		1500	10					BCC + Im	Im	C15	BCC + Im	Im
Alloy 0285	CrMoNbTaVW	0	0	0.166666667	0	0	0	0	0	0.166666667	0.166666667	0.166666667	0	0	0.166666667	0.166666667	0	0	0	0	0	0	0	0	0	0	6	11.68	-4.89	14.9	731.019483	2832.33	8.63	4.78	0.32	5.5	PM		1600	10					BCC + Im	Im	C15	BCC + Im	Im
Alloy 0286	CrMoNbTaVW	0	0	0.166666667	0	0	0	0	0	0.166666667	0.166666667	0.166666667	0	0	0.166666667	0.166666667	0	0	0	0	0	0	0	0	0	0	6	11.68	-4.89	14.9	731.019483	2832.33	8.63	4.78	0.32	5.5	PM		1700	10					BCC + Im	Im	C15	BCC + Im	Im
Alloy 0287	AlCoCuFeNi	0.2	0.2	0	0.2	0.2	0.2	0	0	0	0	0	0	0	0	0	0	0	0	0	0	0	0	0	0	0	5	7.056892659	-4.973006811	13.38160786	317.6131832	1223.40391	4.026999827	5.612451827	0.111524469	8.197916667	PM								BCC	S		BCC	BCC_SS
Alloy 0288	AlCoCuFeNi	0.2	0.2	0	0.2	0.2	0.2	0	0	0	0	0	0	0	0	0	0	0	0	0	0	0	0	0	0	0	5	7.056892659	-4.973006811	13.38160786	317.6131832	1223.40391	4.026999827	5.612451827	0.111524469	8.197916667	PM				900	600			BCC + FCC	D		FCC + BCC	FCC_PLUS_BCC
Alloy 0289	AlCoCuFeNi	0.2	0.2	0	0.2	0.2	0.2	0	0	0	0	0	0	0	0	0	0	0	0	0	0	0	0	0	0	0	5	7.056892659	-4.973006811	13.38160786	317.6131832	1223.40391	4.026999827	5.612451827	0.111524469	8.197916667	PM				1000	600			BCC + FCC	D		FCC + BCC	FCC_PLUS_BCC
Alloy 0290	CoCrNi	0	0.333333333	0.333333333	0	0.333333333	0	0	0	0	0	0	0	0	0	0	0	0	0	0	0	0	0	0	0	0	3	8.28	-4.89	9.13	499.23715	1892	3.54	1.12	0.11	8.33	AC								FCC	S		FCC	FCC_SS
Alloy 0291	NbTiVZr	0	0	0	0	0	0	0	0.25	0.25	0.25	0	0.25	0	0	0	0	0	0	0	0	0	0	0	0	0	4	6.46	-0.25	11.53	588.437985	2250.5	103.76	6.03	0.12	4.5	AC		1200	1440			AQ		BCC	S		BCC	BCC_SS
Alloy 0292	AlNbTiVZr	0.2	0	0	0	0	0	0	0.2	0.2	0.2	0	0.2	0	0	0	0	0	0	0	0	0	0	0	0	0	5	5.76	-17.44	13.38	515.8708658	1987.09	1.52	5.53	0.11	4.2	AC				1200	1440			BCC	S		BCC	BCC_SS
Alloy 0293	AlNbTiVZr0.1	0.243902439	0	0	0	0	0	0	0.243902439	0.243902439	0.243902439	0	0.024390244	0	0	0	0	0	0	0	0	0	0	0	0	0	5	5.540863957	-16.75193337	12.198543	426.6962822	1636.160469	1.390335392	4.420373774	0.052617394	4.243902439	AC				1200	1440			BCC + Im	Im	Zr5Al3	BCC + Im	Im
Alloy 0294	AlNbTiVZr0.25	0.235294118	0	0	0	0	0	0	0.235294118	0.235294118	0.235294118	0	0.058823529	0	0	0	0	0	0	0	0	0	0	0	0	0	5	5.587998462	-17.38408304	12.70837022	428.692442	1647.036543	1.403723246	4.966561777	0.070332871	4.235294118	AC				1200	1440			BCC + Im	Im	Zr5Al3	BCC + Im	Im
Alloy 0295	AlNbTiVZr0.5	0.222222222	0	0	0	0	0	0	0.222222222	0.222222222	0.222222222	0	0.111111111	0	0	0	0	0	0	0	0	0	0	0	0	0	5	5.65713141	-18.17283951	13.14594406	432.0973738	1662.916305	1.400519679	5.607337231	0.089083121	4.222222222	AC				1200	1440			BCC + Im	Im	Zr5Al3 + C14	BCC + Im	Im
Alloy 0296	AlNbTiVZr	0.2	0	0	0	0	0	0	0.2	0.2	0.2	0	0.2	0	0	0	0	0	0	0	0	0	0	0	0	0	5	5.76	-17.44	13.38	515.8708658	1987.09	1.52	5.53	0.11	4.2	AC				1200	1440			BCC + Im	Im	Zr5Al3 + C14	BCC + Im	Im
Alloy 0297	AlNbTiVZr1.5	0.181818182	0	0	0	0	0	0	0.181818182	0.181818182	0.181818182	0	0.272727273	0	0	0	0	0	0	0	0	0	0	0	0	0	5	5.853909651	-19.30578512	13.2546386	443.5350562	1707.650753	1.359944594	6.72027796	0.121437669	4.181818182	AC				1200	1440			BCC + Im	Im	Zr5Al3 + C14	BCC + Im	Im
Alloy 0298	CoCrFeMnNi	0	0.2	0.2	0.2	0.2	0	0.2	0	0	0	0	0	0	0	0	0	0	0	0	0	0	0	0	0	0	5	8.025760676	-4.16	13.38	467.623384	1801.2	5.79	0.92	0.14	8	AC	CW	1200	2880	1000	60			FCC	S		FCC	FCC_SS
Alloy 0299	CoCrFeNi	0	0.25	0.25	0.25	0.25	0	0	0	0	0	0	0	0	0	0	0	0	0	0	0	0	0	0	0	0	4	8.17	-3.75	11.53	489.4027225	1871.75	5.75	1.03	0.1	8.25	AC	CW	1100	360			WQ		FCC	S		FCC	FCC_SS
Alloy 0300	CoCrFeMnNi	0	0.2	0.2	0.2	0.2	0	0.2	0	0	0	0	0	0	0	0	0	0	0	0	0	0	0	0	0	0	5	8.025760676	-4.16	13.38	467.623384	1801.2	5.79	0.92	0.14	8	AC	CW	1100	360			WQ		FCC	S		FCC	FCC_SS
Alloy 0301	CoCrFeMnNi	0	0.2	0.2	0.2	0.2	0	0.2	0	0	0	0	0	0	0	0	0	0	0	0	0	0	0	0	0	0	5	8.025760676	-4.16	13.38	467.623384	1801.2	5.79	0.92	0.14	8	AC		1200	2880	900	60			FCC	S		FCC	FCC_SS
Alloy 0302	CoCrFeNi	0	0.25	0.25	0.25	0.25	0	0	0	0	0	0	0	0	0	0	0	0	0	0	0	0	0	0	0	0	4	8.17	-3.75	11.53	489.4027225	1871.75	5.75	1.03	0.1	8.25	AC								FCC	S		FCC	FCC_SS
Alloy 0303	CoCrFeNi	0	0.25	0.25	0.25	0.25	0	0	0	0	0	0	0	0	0	0	0	0	0	0	0	0	0	0	0	0	4	8.17	-3.75	11.53	489.4027225	1871.75	5.75	1.03	0.1	8.25	AC		1000	1440					FCC	S		FCC	FCC_SS
Alloy 0304	CoCrFeNiMn	0	0.2	0.2	0.2	0.2	0	0.2	0	0	0	0	0	0	0	0	0	0	0	0	0	0	0	0	0	0	5	8.025760676	-4.16	13.38161053	386.5578337	1488.962298	5.668245305	3.269463577	0.138361844	8	AC								FCC	S		FCC	FCC_SS
Alloy 0305	CoCrFeNiMn	0	0.2	0.2	0.2	0.2	0	0.2	0	0	0	0	0	0	0	0	0	0	0	0	0	0	0	0	0	0	5	8.025760676	-4.16	13.38161053	386.5578337	1488.962298	5.668245305	3.269463577	0.138361844	8	AC		1000	1440					FCC	S		FCC	FCC_SS
Alloy 0306	HfNbTaTiZr	0	0	0	0	0	0	0	0.2	0	0.2	0	0.2	0.2	0.2	0	0	0	0	0	0	0	0	0	0	0	5	9.9	2.72	13.38	655.02398	2523	12.41	4.01	0.12	4.4	AC	HIP	1200	120	1200	120		CW	BCC	S		BCC	BCC_SS
Alloy 0307	HfNbTiZr	0	0	0	0	0	0	0	0.25	0	0.25	0	0.25	0.25	0	0	0	0	0	0	0	0	0	0	0	0	4	8.4	2.5	11.53	609.5544375	2331.25	10.75	4.12	0.13	4.25	AC				1300	240			BCC	S		BCC	BCC_SS
Alloy 0308	HfNbTiZr	0	0	0	0	0	0	0	0.25	0	0.25	0	0.25	0.25	0	0	0	0	0	0	0	0	0	0	0	0	4	8.4	2.5	11.53	609.5544375	2331.25	10.75	4.12	0.13	4.25	AC								BCC	S		BCC	BCC_SS
Alloy 0309	Ti35Zr27.5Hf27.5Nb5Ta5	0	0	0	0	0	0	0	0.35	0	0.05	0	0.275	0.275	0.05	0	0	0	0	0	0	0	0	0	0	0	5	8.493765586	-10.245	11.44944891	532.6473123	2036.537698	2.581225116	4.495453867	0.114716771	4.1	AC	CW	800	30	900	30			BCC	S		BCC	BCC_SS
Alloy 0310	Ta0.6ZrHfTi	0	0	0	0	0	0	0	0.277777778	0	0	0	0.277777778	0.277777778	0.166666667	0	0	0	0	0	0	0	0	0	0	0	4	10.68815608	1.790123457	11.35814929	575.4103625	2199.222222	15.68694757	4.752695773	0.105240759	4.277777778	AC								BCC	S		BCC	BCC_SS
Alloy 0311	Ta0.5ZrHfTi	0	0	0	0	0	0	0	0.285714286	0	0	0	0.285714286	0.285714286	0.142857143	0	0	0	0	0	0	0	0	0	0	0	4	10.8281302	1.795918367	11.23935679	578.2684512	2209.142857	15.5348793	4.708270791	0.105424313	4.285714286	AC								BCC	S		BCC	BCC_SS
Alloy 0312	Ta0.4ZrHfTi	0	0	0	0	0	0	0	0.294117647	0	0	0	0.294117647	0.294117647	0.117647059	0	0	0	0	0	0	0	0	0	0	0	4	10.97780806	1.799307958	11.07132439	581.3910137	2219.647059	15.33843318	4.652904584	0.105538658	4.294117647	AC								BCC	S		BCC	BCC_SS
Alloy 0313	Ti40Zr25Nb25Ta10	0	0	0	0	0	0	0	0.4	0	0.25	0	0.25	0	0.1	0	0	0	0	0	0	0	0	0	0	0	4	7.2301821	2.26	10.72500744	535.9874348	2043.6	10.99431902	4.65247045	0.101797593	4.35	AC								BCC	S		BCC	BCC_SS
Alloy 0314	Ti45Zr25Nb25Ta5	0	0	0	0	0	0	0	0.45	0	0.25	0	0.25	0	0.05	0	0	0	0	0	0	0	0	0	0	0	4	6.661832874	2.14	9.996163975	519.9081231	1976.8	10.50975193	4.583851177	0.10219956	4.3	AC								BCC	S		BCC	BCC_SS
Alloy 0315	Ti35Zr25Nb25Ta15	0	0	0	0	0	0	0	0.35	0	0.25	0	0.25	0	0.15	0	0	0	0	0	0	0	0	0	0	0	4	7.796933033	2.36	11.18422299	552.5383758	2110.4	11.29582826	4.717914152	0.101354576	4.4	AC								BCC	S		BCC	BCC_SS
Alloy 0316	Ti30Zr25Nb25Ta20	0	0	0	0	0	0	0	0.3	0	0.25	0	0.25	0	0.2	0	0	0	0	0	0	0	0	0	0	0	4	8.362092405	2.44	11.44258394	569.4652462	2177.2	11.49112113	4.780298313	0.100869966	4.45	AC								BCC	S		BCC	BCC_SS
Alloy 0317	Ti25Zr25Nb25Ta25	0	0	0	0	0	0	0	0.25	0	0.25	0	0.25	0	0.25	0	0	0	0	0	0	0	0	0	0	0	4	8.925666912	2.5	11.52629192	586.7495009	2244	11.60536229	4.839726937	0.100343161	4.5	AC								BCC	S		BCC	BCC_SS
Alloy 0318	MoNbTaTiV	0	0	0	0	0	0	0	0.2	0.2	0.2	0.2	0	0	0.2	0	0	0	0	0	0	0	0	0	0	0	5	9.37	-2.56	13.38	678.12488	2612	13.65	3.34	0.24	5	PM		1500	10					BCC	S		BCC	BCC_SS
Alloy 0319	MoNbTaTiV	0	0	0	0	0	0	0	0.2	0.2	0.2	0.2	0	0	0.2	0	0	0	0	0	0	0	0	0	0	0	5	9.37	-2.56	13.38	678.12488	2612	13.65	3.34	0.24	5	PM		1600	10					BCC	S		BCC	BCC_SS
Alloy 0320	MoNbTaTiV	0	0	0	0	0	0	0	0.2	0.2	0.2	0.2	0	0	0.2	0	0	0	0	0	0	0	0	0	0	0	5	9.37	-2.56	13.38	678.12488	2612	13.65	3.34	0.24	5	PM		1700	10					BCC + Im	Im		BCC + Im	Im
Alloy 0321	AlCoCrFeNi	0.2	0.2	0.2	0.2	0.2	0	0	0	0	0	0	0	0	0	0	0	0	0	0	0	0	0	0	0	0	5	6.72	-12.32	13.38	437.2111258	1684.09	1.83	5.25	0.12	7.2	AC								BCC	S		BCC	BCC_SS
Alloy 0322	AlCoCrFeNiV0.2	0.192307692	0.192307692	0.192307692	0.192307692	0.192307692	0	0	0	0.038461538	0	0	0	0	0	0	0	0	0	0	0	0	0	0	0	0	6	6.699123077	-13.07692308	14.22238699	356.8175518	1378.908417	1.796769316	5.680701531	0.121601736	7.115384615	AC								BCC	S		BCC	BCC_SS
Alloy 0323	AlCoCrFeNiV0.5	0.181818182	0.181818182	0.181818182	0.181818182	0.181818182	0	0	0	0.090909091	0	0	0	0	0	0	0	0	0	0	0	0	0	0	0	0	6	6.663791786	-13.95041322	14.69798576	361.537126	1399.722249	1.762517863	5.543349113	0.122575664	7	AC								BCC	S		BCC	BCC_SS
Alloy 0324	AlCoCrFeNiV0.8	0.172413793	0.172413793	0.172413793	0.172413793	0.172413793	0	0	0	0.137931034	0	0	0	0	0	0	0	0	0	0	0	0	0	0	0	0	6	6.632458546	-14.57788347	14.87154905	366.2457299	1418.907162	1.72614297	5.415173375	0.123026635	6.896551724	AC								BCC	S		BCC	BCC_SS
Alloy 0325	AlCoCrFeNiV1.0	0.166666667	0.166666667	0.166666667	0.166666667	0.166666667	0	0	0	0.166666667	0	0	0	0	0	0	0	0	0	0	0	0	0	0	0	0	6	6.613467917	-14.88888889	14.8975162	369.2998715	1430.884178	1.705021574	5.334355642	0.123107902	6.833333333	AC								BCC	S		BCC	BCC_SS
Alloy 0326	Al2CoCrFeNi	0.047619048	0.238095238	0.238095238	0.238095238	0.238095238	0	0	0	0	0	0	0	0	0	0	0	0	0	0	0	0	0	0	0	0	5	5.878985717	-15.44444444	12.97646755	321.5421933	1236.648217	1.268536892	6.6780149	0.126622799	6.5	AC								BCC + Im	Im	B2	BCC + Im	Im
Alloy 0327	Al1.8CoCrFeNiTi0.2	0.3	0.166666667	0.166666667	0.166666667	0.166666667	0	0	0.033333333	0	0	0	0	0	0	0	0	0	0	0	0	0	0	0	0	0	6	5.953084994	-17.2	13.8774309	328.7213675	1268.660498	1.243974921	6.792446097	0.129786577	6.533333333	AC								BCC + Im	Im	B2	BCC + Im	Im
Alloy 0328	Al1.5CoCrFeNiTi0.5	0.25	0.166666667	0.166666667	0.166666667	0.166666667	0	0	0.083333333	0	0	0	0	0	0	0	0	0	0	0	0	0	0	0	0	0	6	6.063594244	-19.33333333	14.53497229	340.6359879	1317.993867	1.196236139	6.95835874	0.134316686	6.583333333	AC								BCC1 + BCC2 + Im	Im	B2	BCC + Im	Im
Alloy 0329	Al1.2CoCrFeNiTi0.8	0.2	0.166666667	0.166666667	0.166666667	0.166666667	0	0	0.133333333	0	0	0	0	0	0	0	0	0	0	0	0	0	0	0	0	0	6	6.173342941	-20.86666667	14.84171088	353.391497	1368.975464	1.16798489	7.117831292	0.138610566	6.633333333	AC								BCC1+BCC2	M		BCC	BCC_SS
Alloy 0330	AlCoCrFeNiTi	0.166666667	0.166666667	0.166666667	0.166666667	0.166666667	0	0	0.166666667	0	0	0	0	0	0	0	0	0	0	0	0	0	0	0	0	0	6	6.23	-21.56	14.9	445.693911	1726.91	1.19	6.58	0.14	6.67	AC								BCC1 + BCC2 + Laves	Im	anon	BCC + Im	Im
Alloy 0331	Al0.8CoCrFeNiTi1.2	0.133333333	0.166666667	0.166666667	0.166666667	0.166666667	0	0	0.2	0	0	0	0	0	0	0	0	0	0	0	0	0	0	0	0	0	6	6.318504962	-21.97777778	14.84171088	371.6384062	1439.660858	1.156670333	7.321195919	0.14400463	6.7	AC								BCC1 + BCC2 + Laves	Im	anon	BCC + Im	Im
Alloy 0332	HfNbTiZr	0	0	0	0	0	0	0	0.25	0	0.25	0	0.25	0.25	0	0	0	0	0	0	0	0	0	0	0	0	4	8.4	2.5	11.53	609.5544375	2331.25	10.75	4.12	0.13	4.25	AC								BCC	S		BCC	BCC_SS
Alloy 0333	Al0.5HfNbTiZr	0.111111111	0	0	0	0	0	0	0.222222222	0	0.222222222	0	0.222222222	0.222222222	0	0	0	0	0	0	0	0	0	0	0	0	5	7.880052679	-10.96296296	13.14594406	502.6094733	1934.241259	2.646934237	4.957906842	0.1331202	4.111111111	AC								BCC	S		BCC	BCC_SS
Alloy 0334	Al0.75HfNbTiZr	0.157894737	0	0	0	0	0	0	0.210526316	0	0.210526316	0	0.210526316	0.210526316	0	0	0	0	0	0	0	0	0	0	0	0	5	7.650199416	-15.64542936	13.33280622	487.503048	1877.475111	1.832731285	4.969833989	0.133767069	4.052631579	AC								BCC	S		BCC	BCC_SS
Alloy 0335	AlHfNbTiZr	0.2	0	0	0	0	0	0	0.2	0	0.2	0	0.2	0.2	0	0	0	0	0	0	0	0	0	0	0	0	5	7.439877924	-19.36	13.38161053	473.9272514	1825.551003	1.450619806	4.968270135	0.133955216	4	AC								BCC + BCC	D		BCC	BCC_SS
Alloy 0336	Al1.25HfNbTiZr	0.238095238	0	0	0	0	0	0	0.19047619	0	0.19047619	0	0.19047619	0.19047619	0	0	0	0	0	0	0	0	0	0	0	0	5	7.2467001	-22.31292517	13.34553197	461.6108101	1777.874752	1.226733662	4.95666278	0.133805287	3.952380952	AC								BCC + BCC	D		BCC	BCC_SS
Alloy 0337	Al1.5HfNbTiZr	0.272727273	0	0	0	0	0	0	0.181818182	0	0.181818182	0	0.181818182	0.181818182	0	0	0	0	0	0	0	0	0	0	0	0	5	7.068651913	-24.66115702	13.2546386	450.3596584	1733.945573	1.07875419	4.937539432	0.133404251	3.909090909	AC								BCC + BCC	D		BCC	BCC_SS
Alloy 0338	Al0.5Cr0.9FeNi2.5V0.2	0.098039216	0	0.176470588	0.196078431	0.490196078	0	0	0	0.039215686	0	0	0	0	0	0	0	0	0	0	0	0	0	0	0	0	5	7.428940236	-10.99730873	11.05609168	379.6347552	1449.33988	1.731696954	4.444703117	0.118924761	8.019607843	PM								FCC + Im	Im	L12	FCC + Im	Im
Alloy 0339	Al0.5Cr0.9FeNi2.5V0.2	0.098039216	0	0.176470588	0.196078431	0.490196078	0	0	0	0.039215686	0	0	0	0	0	0	0	0	0	0	0	0	0	0	0	0	5	7.428940236	-10.99730873	11.05609168	379.6347552	1449.33988	1.731696954	4.444703117	0.118924761	8.019607843	AC								FCC	S		FCC	FCC_SS
Alloy 0340	Al0.5Cr0.9FeNi2.5V0.2	0.098039216	0	0.176470588	0.196078431	0.490196078	0	0	0	0.039215686	0	0	0	0	0	0	0	0	0	0	0	0	0	0	0	0	5	7.428940236	-10.99730873	11.05609168	379.6347552	1449.33988	1.731696954	4.444703117	0.118924761	8.019607843	AC	CW	1200	1440	600	60	AQ		FCC + Im	Im	L12	FCC + Im	Im
Alloy 0341	Fe22Co20Ni19Cr20Mn12Al7	0.07	0.2	0.2	0.22	0.19	0	0.12	0	0	0	0	0	0	0	0	0	0	0	0	0	0	0	0	0	0	6	7.544302414	-7.5184	14.40897963	374.8877458	1449.76134	3.301951799	4.345955752	0.130196621	7.71	AC	HW	1100		900	60	AQ		BCC + FCC + Im	Im	B2	FCC + BCC + Im	Im
Alloy 0345	Fe40Mn40Co10Cr10	0	0.1	0.1	0.4	0	0	0.4	0	0	0	0	0	0	0	0	0	0	0	0	0	0	0	0	0	0	4	7.715282655	-0.96	9.923722948	380.7230282	1447.2	17.78362164	4.045008413	0.138289551	7.5	AC	HW	1200	120			WQ		FCC	S		FCC	FCC_SS
Alloy 0346	FeMnNiCoCr	0	0.2	0.2	0.2	0.2	0	0.2	0	0	0	0	0	0	0	0	0	0	0	0	0	0	0	0	0	0	5	8.025760676	-4.16	13.38161053	386.5578337	1488.962298	5.668245305	3.269463577	0.138361844	8	AC	CW	1200	2880	1000	60			FCC	S		FCC	FCC_SS
Alloy 0347	FeMnNiCoCr	0	0.2	0.2	0.2	0.2	0	0.2	0	0	0	0	0	0	0	0	0	0	0	0	0	0	0	0	0	0	5	8.025760676	-4.16	13.38161053	386.5578337	1488.962298	5.668245305	3.269463577	0.138361844	8	AC	CW	1200	2880	1000	60			FCC	S		FCC	FCC_SS
Alloy 0351	CoCrFeMnNi	0	0.2	0.2	0.2	0.2	0	0.2	0	0	0	0	0	0	0	0	0	0	0	0	0	0	0	0	0	0	5	8.025760676	-4.16	13.38	467.623384	1801.2	5.79	0.92	0.14	8	AC	HW	1200	120			WQ		FCC	S		FCC	FCC_SS
Alloy 0352	Al5Nb24Ti40V5Zr26	0.000526039	0	0	0	0	0	0	0.420831142	0.052603893	0.252498685	0	0.273540242	0	0	0	0	0	0	0	0	0	0	0	0	0	5	6.068935026	-6.8576	11.29799536	491.5373168	1878.25911	3.544477681	5.289095698	0.109284766	4.24	AC	CW							BCC	S		BCC	BCC_SS
Alloy 0353	Al5Nb24Ti40V5Zr26	0.000526039	0	0	0	0	0	0	0.420831142	0.052603893	0.252498685	0	0.273540242	0	0	0	0	0	0	0	0	0	0	0	0	0	5	6.068935026	-6.8576	11.29799536	491.5373168	1878.25911	3.544477681	5.289095698	0.109284766	4.24	AC	CW			800	60		CD	BCC + Im	Im	C14	BCC + Im	Im
Alloy 0354	Fe50Mn30Co10Cr10	0	0.1	0.1	0.5	0	0	0.3	0	0	0	0	0	0	0	0	0	0	0	0	0	0	0	0	0	0	4	7.760129907	-0.92	9.713640154	388.6624044	1476.2	18.47017	3.833181374	0.132075736	7.6	AC								FCC + Im	Im	eta	FCC + Im	Im
Alloy 0355	Fe37Mn45Co9Cr9	0	0.09	0.09	0.37	0	0	0.45	0	0	0	0	0	0	0	0	0	0	0	0	0	0	0	0	0	0	4	7.690438695	-0.882	9.650030892	376.5579718	1429.88	18.63298425	4.092070055	0.1392543	7.46	AC								FCC	S		FCC	FCC_SS
Alloy 0356	Fe50Mn30Co10Cr10	0	0.1	0.1	0.5	0	0	0.3	0	0	0	0	0	0	0	0	0	0	0	0	0	0	0	0	0	0	4	7.760129907	-0.92	9.713640154	388.6624044	1476.2	18.47017	3.833181374	0.132075736	7.6	PM		900	5					FCC	S		FCC	FCC_SS
Alloy 0357	CoFeNi2V0.5Mo0.2	0	0.212765957	0	0.212765957	0.425531915	0	0	0	0.106382979	0	0.042553191	0	0	0	0	0	0	0	0	0	0	0	0	0	0	5	8.400470171	-6.826618379	11.59727816	407.9007294	1560.456422	3.114989373	2.462154283	0.103645634	8.659574468	AC								FCC	S		FCC	FCC_SS
Alloy 0359	Al10Co25Cr8Fe15Ni36Ti6	0.1	0.25	0.08	0.15	0.36	0	0	0.06	0	0	0	0	0	0	0	0	0	0	0	0	0	0	0	0	0	6	7.388644866	-13.9748	13.30361728	369.6710207	1423.527704	1.615189543	5.655462385	0.122434105	8.07	AC		1220	1200	950	6000			FCC + Im	Im	L12	FCC + Im	Im
Alloy 0360	Al10Co25Cr8Fe15Ni36Ti6	0.1	0.25	0.08	0.15	0.36	0	0	0.06	0	0	0	0	0	0	0	0	0	0	0	0	0	0	0	0	0	6	7.388644866	-13.9748	13.30361728	369.6710207	1423.527704	1.615189543	5.655462385	0.122434105	8.07	AC		1220	1200	950	6000			FCC + Im	Im	L12	FCC + Im	Im
Alloy 0361	CoCrFeNiTi0.2	0	0.238095238	0.238095238	0.238095238	0.238095238	0	0	0.047619048	0	0	0	0	0	0	0	0	0	0	0	0	0	0	0	0	0	5	7.926436279	-7.346938776	12.56917544	408.1727091	1567.326205	3.148694856	3.658435996	0.111625792	8.047619048	AC		1200	30					FCC	S		FCC	FCC_SS
Alloy 0362	Al0.3CoCrCu0.3FeNi	0.065217391	0.217391304	0.217391304	0.217391304	0.217391304	0.065217391	0	0	0	0	0	0	0	0	0	0	0	0	0	0	0	0	0	0	0	6	7.732722037	-4.383742911	13.99403985	375.9031663	1451.347104	5.505040255	3.647211565	0.106545916	8.086956522	AC		1100	360			WQ	CW	FCC	S		FCC	FCC_SS
Alloy 0363	Al0.3CoCrCu0.3FeNi	0.065217391	0.217391304	0.217391304	0.217391304	0.217391304	0.065217391	0	0	0	0	0	0	0	0	0	0	0	0	0	0	0	0	0	0	0	6	7.732722037	-4.383742911	13.99403985	375.9031663	1451.347104	5.505040255	3.647211565	0.106545916	8.086956522	AC		1100	360	900	300	WQ	CW	FCC	S		FCC	FCC_SS
Alloy 0364	CrCoFeNiMn	0	0.2	0.2	0.2	0.2	0	0.2	0	0	0	0	0	0	0	0	0	0	0	0	0	0	0	0	0	0	5	8.03	-4.16	13.38	467.623384	1801.2	5.79	0.92	0.14	8	AC	CW	1200	2880	900	120			FCC	S		FCC	FCC_SS
Alloy 0365	CrCoFeNiMn	0	0.2	0.2	0.2	0.2	0	0.2	0	0	0	0	0	0	0	0	0	0	0	0	0	0	0	0	0	0	5	8.03	-4.16	13.38	467.623384	1801.2	5.79	0.92	0.14	8	AC	CW	1200	2880	900	120			FCC	S		FCC	FCC_SS
Alloy 0366	CrCoFeNiMn	0	0.2	0.2	0.2	0.2	0	0.2	0	0	0	0	0	0	0	0	0	0	0	0	0	0	0	0	0	0	5	8.03	-4.16	13.38	467.623384	1801.2	5.79	0.92	0.14	8	AC	CW	1200	2880	900	120			FCC	S		FCC	FCC_SS
Alloy 0367	CrCoFeNiMn	0	0.2	0.2	0.2	0.2	0	0.2	0	0	0	0	0	0	0	0	0	0	0	0	0	0	0	0	0	0	5	8.03	-4.16	13.38	467.623384	1801.2	5.79	0.92	0.14	8	AC	CW	1200	2880	900	120			FCC	S		FCC	FCC_SS
Alloy 0368	TiZrHfCr0.2Mo	0	0	0.047619048	0	0	0	0	0.238095238	0	0	0.238095238	0.238095238	0.238095238	0	0	0	0	0	0	0	0	0	0	0	0	5	8.686830363	-4.444444444	12.56917544	542.8538517	2084.462533	6.667480249	7.254736767	0.338068409	4.571428571	AC								BCC	S		BCC	BCC_SS
Alloy 0369	Cr26Mn20Fe20Co20Ni14	0	0.2	0.26	0.2	0.14	0	0.2	0	0	0	0	0	0	0	0	0	0	0	0	0	0	0	0	0	0	5	7.924909869	-3.7232	13.22962036	391.7481361	1508.06978	6.329195708	3.262141651	0.135458481	7.76	AC	HW			1000	480			FCC	S		FCC	FCC_SS
Alloy 0370	Ti1.89CrNbV0.56	0	0	0.224719101	0	0	0	0	0.424719101	0.125842697	0.224719101	0	0	0	0	0	0	0	0	0	0	0	0	0	0	0	4	6.184842846	-4.089746244	10.77141625	502.1076667	1914.786517	5.762502989	6.319443553	0.048822023	4.8	AC								BCC	S		BCC	BCC_SS
Alloy 0371	Ti1.89CrNbV0.56	0	0	0.224719101	0	0	0	0	0.424719101	0.125842697	0.224719101	0	0	0	0	0	0	0	0	0	0	0	0	0	0	0	4	6.184842846	-4.089746244	10.77141625	502.1076667	1914.786517	5.762502989	6.319443553	0.048822023	4.8	AC	CW							BCC + Im	Im	C15	BCC + Im	Im
Alloy 0372	HfNbTaTiZr	0	0	0	0	0	0	0	0.2	0	0.2	0	0.2	0.2	0.2	0	0	0	0	0	0	0	0	0	0	0	5	9.9	2.72	13.38	655.02398	2523	12.41	4.01	0.12	4.4	AC								BCC	S		BCC	BCC_SS
Alloy 0373	HfNbTaTiZrW	0	0	0	0	0	0	0	0.166666667	0	0.166666667	0	0.166666667	0.166666667	0.166666667	0.166666667	0	0	0	0	0	0	0	0	0	0	6	11.20730067	-3.222222222	14.8975162	639.1645544	2476.410793	12.7122289	5.720897965	0.354483192	4.666666667	AC								BCC1 + BCC2	D		BCC	BCC_SS
Alloy 0374	HfNbTaTiZrMoW	0	0	0	0	0	0	0	0.142857143	0	0.142857143	0.142857143	0.142857143	0.142857143	0.142857143	0.142857143	0	0	0	0	0	0	0	0	0	0	7	11.08932892	-2.93877551	16.17919618	596.7681774	2323.686817	14.29667975	6.024071519	0.38134563	4.857142857	AC								BCC1 + BCC2	D		BCC	BCC_SS
Alloy 0377	Al0.5CoCrFeNi	0.111111111	0.222222222	0.222222222	0.222222222	0.222222222	0	0	0	0	0	0	0	0	0	0	0	0	0	0	0	0	0	0	0	0	5	7.33	-9.09	13.15	459.275785	1767.50	2.56	4.22	0.11	7.67	AC								FCC + BCC	D		FCC + BCC	FCC_PLUS_BCC
Alloy 0378	Al0.5CoCrFeNi	0.111111111	0.222222222	0.222222222	0.222222222	0.222222222	0	0	0	0	0	0	0	0	0	0	0	0	0	0	0	0	0	0	0	0	5	7.33	-9.09	13.15	459.275785	1767.50	2.56	4.22	0.11	7.67	AC				450	10	WQ		FCC + BCC	D		FCC + BCC	FCC_PLUS_BCC
Alloy 0379	Al0.5CoCrFeNi	0.111111111	0.222222222	0.222222222	0.222222222	0.222222222	0	0	0	0	0	0	0	0	0	0	0	0	0	0	0	0	0	0	0	0	5	7.33	-9.09	13.15	459.275785	1767.50	2.56	4.22	0.11	7.67	AC				650	10	WQ		FCC + BCC	D		FCC + BCC	FCC_PLUS_BCC
Alloy 0380	Al0.5CoCrFeNi	0.111111111	0.222222222	0.222222222	0.222222222	0.222222222	0	0	0	0	0	0	0	0	0	0	0	0	0	0	0	0	0	0	0	0	5	7.33	-9.09	13.15	459.275785	1767.50	2.56	4.22	0.11	7.67	AC				850	10	WQ		FCC + BCC	D		FCC + BCC	FCC_PLUS_BCC
Alloy 0381	Ni46Co22Al12Cr8Fe8Ti3Mo1	0.12	0.22	0.08	0.08	0.46	0	0	0.03	0	0	0.01	0	0	0	0	0	0	0	0	0	0	0	0	0	0	7	7.453086934	-13.03169786	12.47259103	442.1775343	1697.29	1.484127103	5.45784	0.11814667	8.24	PM								FCC + Im	Im	TiC	FCC + Im	Im
Alloy 0382	Ni45(FeCoCr)40(AlTi)15	0.075	0.133333333	0.133333333	0.133333333	0.45	0	0	0.075	0	0	0	0	0	0	0	0	0	0	0	0	0	0	0	0	0	6	7.432029989	-14.63666667	12.91925854	378.8816252	1456.840901	1.527000664	5.631744257	0.12911663	8.091666667	AC								FCC + Im	Im	L12	FCC + Im	Im
Alloy 0383	Ni45(FeCoCr)40(AlTi)15	0.075	0.133333333	0.133333333	0.133333333	0.45	0	0	0.075	0	0	0	0	0	0	0	0	0	0	0	0	0	0	0	0	0	6	7.432029989	-14.63666667	12.91925854	378.8816252	1456.840901	1.527000664	5.631744257	0.12911663	8.091666667	AC								FCC + Im	Im	L12	FCC + Im	Im
Alloy 0384	Ti2ZrHf0.5V	0	0	0	0	0	0	0	0.444444444	0.222222222	0	0	0.222222222	0.111111111	0	0	0	0	0	0	0	0	0	0	0	0	4	6.52433557	-1.777777778	10.58454586	474.5036779	1808.222222	12.3920886	6.956581546	0.123107902	4.222222222	AC								BCC	S		BCC	BCC_SS
Alloy 0385	Ti2ZrHf0.5VNb0.25	0	0	0	0	0	0	0	0.421052632	0.210526316	0.052631579	0	0.210526316	0.105263158	0	0	0	0	0	0	0	0	0	0	0	0	5	6.6292353	-1.019390582	11.74184049	495.3262273	1895.930246	24.98452969	6.815842839	0.122467702	4.263157895	AC								BCC	S		BCC	BCC_SS
Alloy 0386	Ti2ZrHf0.5VNb0.5	0	0	0	0	0	0	0	0.5	0	0.125	0	0.25	0.125	0	0	0	0	0	0	0	0	0	0	0	0	4	6.72390148	-0.4	12.22898133	501.632141	1923.651423	67.16160897	6.682543255	0.12163881	4.3	AC								BCC	S		BCC	BCC_SS
Alloy 0387	Ti2ZrHf0.5VNb0.75	0	0	0	0	0	0	0	0.380952381	0.19047619	0.142857143	0	0.19047619	0.095238095	0	0	0	0	0	0	0	0	0	0	0	0	5	6.809761971	0.108843537	12.48236446	507.699524	1948.810161	254.8182208	6.556163114	0.120678355	4.333333333	AC								BCC	S		BCC	BCC_SS
Alloy 0388	Ti2ZrHf0.5VNb	0	0	0	0	0	0	0	0.363636364	0.181818182	0.181818182	0	0.181818182	0.090909091	0	0	0	0	0	0	0	0	0	0	0	0	5	6.887990805	0.52892562	12.60229632	513.4386746	1971.746058	53.48737946	6.436207738	0.119627521	4.363636364	AC								BCC	S		BCC	BCC_SS
Alloy 0389	ZrTiHfCuNiFe	0	0	0	0.166666667	0.166666667	0.166666667	0	0.166666667	0	0	0	0.166666667	0.166666667	0	0	0	0	0	0	0	0	0	0	0	0	6	8.436944231	-24.77777778	14.8975162	431.3592945	1671.367381	1.169131447	10.92413122	0.257601113	6.833333333	AC								BCC	S		BCC	BCC_SS
Alloy 0390	AlCrFeCoNi	0.2	0.2	0.2	0.2	0.2	0	0	0	0	0	0	0	0	0	0	0	0	0	0	0	0	0	0	0	0	5	6.73	-12.32	13.38	354.1129114	1364.02	1.78	5.78	0.12	7.20	AC								BCC	S		BCC	BCC_SS
Alloy 0391	AlCoCrCuFeNi	0.166666667	0.166666667	0.166666667	0.166666667	0.166666667	0.166666667	0	0	0	0	0	0	0	0	0	0	0	0	0	0	0	0	0	0	0	6	7.07	-4.78	14.90	420.623371	1629.71	5.08	4.82	0.12	7.83	AC								BCC	S		BCC	BCC_SS
Alloy 0392	AlCoCrFeMo0.05Ni2	0.165289256	0.165289256	0.165289256	0.165289256	0.330578512	0	0	0	0	0	0.008264463	0	0	0	0	0	0	0	0	0	0	0	0	0	0	6	7.083622569	-11.94453931	13.2671945	361.0007326	1389.938697	1.847247569	5.422491548	0.124400344	7.652892562	AC	HW	1250	120	1200	0			FCC + BCC + Im	Im		FCC + BCC + Im	Im
Alloy 0393	FeCoNiCrMn	0	0.2	0.2	0.2	0.2	0	0.2	0	0	0	0	0	0	0	0	0	0	0	0	0	0	0	0	0	0	5	8.025760676	-4.16	13.38161053	386.5578337	1488.962298	5.668245305	3.269463577	0.138361844	8	AC	CW	1200	600	800	60			FCC	S		FCC	FCC_SS
Alloy 0395	HfNbTiZr	0	0	0	0	0	0	0	0.25	0	0.25	0	0.25	0.25	0	0	0	0	0	0	0	0	0	0	0	0	4	8.40	2.50	11.53	609.5544375	2331.25	10.75	4.12	0.13	4.25	AC								BCC	S		BCC	BCC_SS
Alloy 0398	CoCrFeNiMo0.2	0	0.238095238	0.238095238	0.238095238	0.238095238	0	0	0	0	0	0.047619048	0	0	0	0	0	0	0	0	0	0	0	0	0	0	5	8.31	-4.04	12.57	500.1569836	1920.52	5.98	2.51	0.12	8.14	AC	CW	1200	60			WQ		FCC	S		FCC	FCC_SS
Alloy 0399	CoCrFeNiMo0.2	0	0.238095238	0.238095238	0.238095238	0.238095238	0	0	0	0	0	0.047619048	0	0	0	0	0	0	0	0	0	0	0	0	0	0	5	8.31	-4.04	12.57	500.1569836	1920.52	5.98	2.51	0.12	8.14	AC	CW	1200	60	600	72	WQ		FCC	S		FCC	FCC_SS
Alloy 0400	CoCrFeNiMo0.2	0	0.238095238	0.238095238	0.238095238	0.238095238	0	0	0	0	0	0.047619048	0	0	0	0	0	0	0	0	0	0	0	0	0	0	5	8.31	-4.04	12.57	500.1569836	1920.52	5.98	2.51	0.12	8.14	AC	CW	1200	60	700	72	WQ		FCC	S		FCC	FCC_SS
Alloy 0401	CoCrFeNiMo0.2	0	0.238095238	0.238095238	0.238095238	0.238095238	0	0	0	0	0	0.047619048	0	0	0	0	0	0	0	0	0	0	0	0	0	0	5	8.31	-4.04	12.57	500.1569836	1920.52	5.98	2.51	0.12	8.14	AC	CW	1200	60	800	72	WQ		FCC	S		FCC	FCC_SS
Alloy 0402	CoCrFeNiMo0.2	0	0.238095238	0.238095238	0.238095238	0.238095238	0	0	0	0	0	0.047619048	0	0	0	0	0	0	0	0	0	0	0	0	0	0	5	8.31	-4.04	12.57	500.1569836	1920.52	5.98	2.51	0.12	8.14	AC	CW	1200	60	900	72	WQ		FCC + Im	Im	Sigma	FCC + Im	Im
Alloy 0403	CoCrFeNiMo0.2	0	0.238095238	0.238095238	0.238095238	0.238095238	0	0	0	0	0	0.047619048	0	0	0	0	0	0	0	0	0	0	0	0	0	0	5	8.31	-4.04	12.57	500.1569836	1920.52	5.98	2.51	0.12	8.14	AC	CW	1200	60	1000	72	WQ		FCC + Im	Im	Sigma	FCC + Im	Im
Alloy 0404	Ti40Zr10Ni40Co5Cu5	0	0.05	0	0	0.4	0.05	0	0.4	0	0	0	0.1	0	0	0	0	0	0	0	0	0	0	0	0	0	5	6.471585556	-34.1	10.50003754	404.8157454	1542.285346	0.559007017	9.260965256	0.212569988	7	AC		900	1440	950	720	FC		BCC + Im	Im	C15	BCC + Im	Im
Alloy 0405	Ti30Zr20Ni30Co10Cu10	0	0.1	0	0	0.3	0.1	0	0.3	0	0	0	0.2	0	0	0	0	0	0	0	0	0	0	0	0	0	5	6.705104011	-33.2	12.51150515	402.3982511	1544.910655	0.685140821	10.20926813	0.23471046	7	AC		900	1440	950	720	FC		BCC + Im	Im	C15	BCC + Im	Im
Alloy 0406	Ti25Zr25Ni16.67Co16.67Cu16.67	0	0.166666667	0	0	0.166666667	0.166666667	0	0.25	0	0	0	0.25	0	0	0	0	0	0	0	0	0	0	0	0	0	5	6.821779186	-29.7219997	13.21207256	396.1143429	1524.874804	0.799260966	10.47752111	0.242639159	7.00029997	AC		900	1440	950	720	FC		BCC + Im	Im	C15	BCC + Im	Im
Alloy 0407	Ti30Zr10Hf10Ni30Co10Cu10	0	0.142857143	0	0	0.285714286	0.095238095	0	0.285714286	0	0	0	0.095238095	0.095238095	0	0	0	0	0	0	0	0	0	0	0	0	6	7.691658339	-31.88	13.66413435	421.4026651	1625.053072	0.81359165	9.961332928	0.239298976	7	AC		900	1440	950	720	FC		BCC + Im	Im	C15	BCC + Im	Im
Alloy 0408	Ti20Zr15Hf15Ni20Co15Cu15	0	0.15	0	0	0.2	0.15	0	0.2	0	0	0	0.15	0.15	0	0	0	0	0	0	0	0	0	0	0	0	6	8.349606817	-30.38	14.81676354	427.4553954	1655.745668	0.940750198	10.61019434	0.258810259	7	AC		900	1440	950	720	FC		BCC + Im	Im	C15	BCC + Im	Im
Alloy 0409	CoCuHfNiTiZr	0	0.166666667	0	0	0.166666667	0.166666667	0	0.166666667	0	0	0	0.166666667	0.166666667	0	0	0	0	0	0	0	0	0	0	0	0	6	8.50	-23.52	13.38	503.678223	1940.15	1.10	10.21	0.26	6.40	AC		900	1440	950	720	FC		BCC + Im	Im	C15	BCC + Im	Im
Alloy 0410	CrFeMnV	0	0	0.25	0.25	0	0	0.25	0	0.25	0	0	0	0	0	0	0	0	0	0	0	0	0	0	0	0	4	7.110005157	-2.25	11.52629192	426.6574732	1631.75	9.758414884	3.545392507	0.102072278	6.5	AC								BCC	S		BCC	BCC_SS
Alloy 0411	CrMn0.3FeVCu0.06	0	0	0.297619048	0.297619048	0	0.017857143	0.089285714	0	0.297619048	0	0	0	0	0	0	0	0	0	0	0	0	0	0	0	0	5	7.07566865	2.186791383	11.38813601	433.4125033	1656.692131	10.05002344	3.081938936	0.098349024	6.476190476	AC								BCC?+?FCC	D		FCC + BCC	FCC_PLUS_BCC
Alloy 0412	CrMn0.5FeVCu0.10	0	0	0.277777778	0.277777778	0	0.027777778	0.138888889	0	0.277777778	0	0	0	0	0	0	0	0	0	0	0	0	0	0	0	0	5	7.114770999	2.37654321	11.98251164	421.5294505	1614.938051	9.519724682	3.248968031	0.10315808	6.555555556	AC								BCC?+?FCC	D		FCC + BCC	FCC_PLUS_BCC
Alloy 0413	CrMn0.7FeVCu0.14	0	0	0.260416667	0.260416667	0	0.036458333	0.182291667	0	0.260416667	0	0	0	0	0	0	0	0	0	0	0	0	0	0	0	0	5	7.149092989	2.520616319	12.32346653	411.9592169	1580.336714	9.061824011	3.361580698	0.106926652	6.625	AC								BCC?+?FCC	D		FCC + BCC	FCC_PLUS_BCC
Alloy 0414	CrMnFeVCu0.20	0	0	0.238095238	0.238095238	0	0.047619048	0.238095238	0	0.238095238	0	0	0	0	0	0	0	0	0	0	0	0	0	0	0	0	5	7.19336934	2.675736961	12.56917544	400.6190634	1538.283298	8.509140942	3.466126823	0.111239155	6.714285714	AC								BCC?+?FCC	D		FCC + BCC	FCC_PLUS_BCC
Alloy 0415	NbMoTaWVTi	0	0	0	0	0	0	0	0.166666667	0.166666667	0.166666667	0.166666667	0	0	0.166666667	0.166666667	0	0	0	0	0	0	0	0	0	0	6	10.96954219	-4.222222222	14.8975162	689.0128364	2669.548345	10.38289649	3.575640761	0.334086649	5.166666667	PM								BCC1 + BCC2 + FCC	M		FCC + BCC	FCC_PLUS_BCC
Alloy 0416	CoCrCuFeNi	0	0.2	0.2	0.2	0.2	0.2	0	0	0	0	0	0	0	0	0	0	0	0	0	0	0	0	0	0	0	5	8.33	3.20	13.38	459.257999	1768.95	7.40	1.07	0.09	8.80	AC								FCC	S		FCC	FCC_SS
Alloy 0417	(CoCrCuFeNi)96Nb4	0	0.193548387	0.193548387	0.193548387	0.193548387	0.193548387	0	0	0	0.032258065	0	0	0	0	0	0	0	0	0	0	0	0	0	0	0	6	8.358058555	-14.247936	14.24271136	378.6629953	1463.445707	1.735958907	2.916370967	0.101501559	8.648	AC								FCC	S		FCC	FCC_SS
Alloy 0418	(CoCrCuFeNi)92Nb8	0	0.18699187	0.18699187	0.18699187	0.18699187	0.18699187	0	0	0	0.06504065	0	0	0	0	0	0	0	0	0	0	0	0	0	0	0	6	8.371280937	-15.385344	14.62889906	388.1885457	1502.505232	1.688352315	3.893664566	0.109192058	8.496	AC								FCC + Im	Im	Laves	FCC + Im	Im
Alloy 0419	(CoCrCuFeNi)88Nb12	0	0.180327869	0.180327869	0.180327869	0.180327869	0.180327869	0	0	0	0.098360656	0	0	0	0	0	0	0	0	0	0	0	0	0	0	0	6	8.383943652	-16.372224	14.8266012	398.0334057	1541.792376	1.643602409	4.588923987	0.115607169	8.344	AC								FCC + Im	Im	Laves	FCC + Im	Im
Alloy 0420	(CoCrCuFeNi)84Nb16	0	0.173553719	0.173553719	0.173553719	0.173553719	0.173553719	0	0	0	0.132231405	0	0	0	0	0	0	0	0	0	0	0	0	0	0	0	6	8.396081499	-17.208576	14.89617139	408.1247331	1581.309134	1.60526595	5.120715665	0.12095	8.192	AC								Im + FCC	Im	Laves	FCC + Im	Im
Alloy 0421	Co28.2Cr5.92Mo0.62Mn0.50Si0.13N0.04C	0	0.776355217	0.161263961	0	0	0	0.013620267	0	0	0	0.016889131	0	0	0	0	0.027240534	0	0	0.003541269	0	0.001089621	0	0	0	0	7	8.416976063	-8.898629818	6.184287693	414.6795094	1554.212848	1.269963781	6.628898048	0.155123334	8.280032689	AC	HW	1200						FCC	S		FCC	FCC_SS
Alloy 0422	Co28.2Cr5.92Mo0.62Mn0.50Si0.13N0.04C	0	0.776355217	0.161263961	0	0	0	0.013620267	0	0	0	0.016889131	0	0	0	0	0.027240534	0	0	0.003541269	0	0.001089621	0	0	0	0	7	8.416976063	-8.898629818	6.184287693	414.6795094	1554.212848	1.269963781	6.628898048	0.155123334	8.280032689	AC	HW			1200	15	WQ		FCC	S		FCC	FCC_SS
Alloy 0426	Co�33Cr�9W�0.35N�0.01C	0	0.5764	0.33	0	0	0	0	0	0	0	0	0	0	0	0.09	0.0001	0	0	0	0	0.0035	0	0	0	0	5	9.54117187	-4.38133432	7.656429182	491.2377466	1851.343624	3.71257562	3.596367647	0.202048919	7.7255	AC								FCC	S		FCC	FCC_SS
Alloy 0427	Co�33Cr�9W�0.35N�0.06C	0	0.5759	0.33	0.09	0	0	0	0	0	0	0	0	0	0	0	0.0006	0	0	0	0	0.0035	0	0	0	0	5	9.538744927	-4.47743052	7.687645172	491.2513511	1851.613088	3.648169328	3.699123334	0.202645099	7.723	AC								FCC	S		FCC	FCC_SS
Alloy 0428	Co�33Cr�9W�0.35N�0.1C	0	0.5755	0.33	0.09	0	0	0	0	0	0	0	0	0	0	0	0.001	0	0	0	0	0.0035	0	0	0	0	5	9.536803051	-4.554247	7.709559926	491.2679363	1851.82885	3.597225136	3.779302323	0.203120386	7.721	AC								FCC	S		FCC	FCC_SS
Alloy 0429	Co�33Cr�9W�0.35N�0.25C	0	0.574	0.33	0.09	0	0	0	0	0	0	0	0	0	0	0	0.0025	0	0	0	0	0.0035	0	0	0	0	5	9.529518466	-4.84183	7.782229784	491.3480685	1852.639474	3.41676229	4.065808637	0.20488977	7.7135	AC								FCC	S		FCC	FCC_SS
Alloy 0430	Co�33Cr�9W�0.35N�0.31C	0	0.5734	0.33	0.09	0	0	0	0	0	0	0	0	0	0	0	0.0031	0	0	0	0	0.0035	0	0	0	0	5	9.526603504	-4.95665152	7.808791533	491.3849106	1852.964395	3.349516104	4.174863091	0.205591884	7.7105	AC								FCC	S		FCC	FCC_SS
Alloy 0431	Co�33Cr�9W�0.35N�0.01C	0	0.5764	0.33	0	0	0	0	0	0	0	0	0	0	0	0.09	0.0001	0	0	0	0	0.0035	0	0	0	0	5	9.54117187	-4.38133432	7.656429182	491.2377466	1851.343624	3.71257562	3.596367647	0.202048919	7.7255	AC								FCC	S		FCC	FCC_SS
Alloy 0432	Co�33Cr�9W�0.35N�0.06C	0	0.5759	0.33	0.09	0	0	0	0	0	0	0	0	0	0	0	0.0006	0	0	0	0	0.0035	0	0	0	0	5	9.538744927	-4.47743052	7.687645172	491.2513511	1851.613088	3.648169328	3.699123334	0.202645099	7.723	AC								FCC	S		FCC	FCC_SS
Alloy 0433	Co�33Cr�9W�0.35N�0.1C	0	0.5755	0.33	0.09	0	0	0	0	0	0	0	0	0	0	0	0.001	0	0	0	0	0.0035	0	0	0	0	5	9.536803051	-4.554247	7.709559926	491.2679363	1851.82885	3.597225136	3.779302323	0.203120386	7.721	AC								FCC	S		FCC	FCC_SS
Alloy 0434	Co�33Cr�9W�0.35N�0.25C	0	0.574	0.33	0.09	0	0	0	0	0	0	0	0	0	0	0	0.0025	0	0	0	0	0.0035	0	0	0	0	5	9.529518466	-4.84183	7.782229784	491.3480685	1852.639474	3.41676229	4.065808637	0.20488977	7.7135	AC								FCC	S		FCC	FCC_SS
Alloy 0435	Co�33Cr�9W�0.35N�0.31C	0	0.5734	0.33	0.09	0	0	0	0	0	0	0	0	0	0	0	0.0031	0	0	0	0	0.0035	0	0	0	0	5	9.526603504	-4.95665152	7.808791533	491.3849106	1852.964395	3.349516104	4.174863091	0.205591884	7.7105	AC								FCC	S		FCC	FCC_SS
Alloy 0437	MoNbTaTiZr	0	0	0	0	0	0	0	0.2	0	0.2	0.2	0.2	0	0.2	0	0	0	0	0	0	0	0	0	0	0	5	9.143995687	-1.76	13.38161053	620.862216	2391.448376	20.25944186	5.462505288	0.28168067	4.8	AC								BCC1 + BCC2	D		BCC	BCC_SS
Alloy 0442	Al40Cu15Cr15Fe15Si15	0.4	0	0.15	0.15	0	0.15	0	0	0	0	0	0	0	0	0	0	0	0	0.15	0	0	0	0	0	0	5	4.514533752	-15.87	12.51150515	280.5590422	1077.110574	1.064511161	8.027943668	0.128874939	5.55	AC								Im	Im		Im	Im
Alloy 0443	Al60Cu10Fe10Cr5Mn5Ni5Mg5	0.6	0	0.05	0.1	0.05	0.1	0.05	0	0	0	0	0	0	0	0	0	0.05	0	0	0	0	0	0	0	0	7	4.132065906	-7.91	11.35887596	218.7718581	836.1826485	1.593017946	6.79109952	0.141438149	4.95	AC								Im	Im		Im	Im
Alloy 0444	Al65Cu5Cr5Si15Mn5Ti5	0.65	0	0.05	0	0	0.05	0.05	0.05	0	0	0	0	0	0	0	0	0	0	0.15	0	0	0	0	0	0	6	6.427991268	-10.93333333	13.28429997	322.9759259	1243.616998	1.842913517	5.975627732	0.153899759	7.377777778	AC								Im	Im		Im	Im
Alloy 0445	Al80Mg14Zn2.7Cu2.7Si0.60	0.8	0	0	0	0	0.027	0	0	0	0	0	0	0	0	0	0	0.14	0.027	0.006	0	0	0	0	0	0	5	2.770112343	-1.47506	5.649761888	174.3252931	652.0539103	3.543707911	4.811561816	0.120148564	3.325	AC								FCC + Im	Im	Mg32(AlZn)49	FCC + Im	Im
Alloy 0446	Al85Mg10.5Zn2.025Cu2.025Si0.45	0.867568257	0	0	0	0	0	0	0	0	0	0	0	0	0	0	0	0.107170196	0.020668538	0.004593008	0	0	0	0	0	0	4	2.758612773	-1.096988712	4.559688538	175.5644454	654.0207819	3.853831803	4.151515189	0.103345495	3.25	AC								FCC + Im	Im	anon	FCC + Im	Im
Alloy 0447	Al90Mg7.1Zn1.35Cu1.35Si0.3	0.911392405	0	0	0	0	0	0	0	0	0	0	0	0	0	0	0	0.071898734	0.013670886	0.003037975	0	0	0	0	0	0	4	2.734147962	-0.769115999	3.466071806	176.7898542	655.9123169	4.186880402	3.487370173	0.086814558	3.161338661	AC								FCC + Im	Im	Mg32(AlZn)49	FCC + Im	Im
Alloy 0448	Al0.5NbTiVZr	0.111111111	0	0	0	0	0	0	0.222222222	0.222222222	0.222222222	0	0.222222222	0	0	0	0	0	0	0	0	0	0	0	0	0	5	6.07	-10.86	13.15	546.755116	2104.16	2.55	5.76	0.11	4.33	AC		1200	1440			AQ		BCC + Im	Im	C14 + Zr2Al	BCC + Im	Im
Alloy 0449	Al26.6Nb23.8Ti25.1V24.5	0.266	0	0	0	0	0	0	0.251	0.245	0.238	0	0	0	0	0	0	0	0	0	0	0	0	0	0	0	4	5.417762038	-16.988272	11.51925398	429.5054051	1642.654	1.299051066	3.920845644	0.033543964	4.217	AC		1200	1440			AQ		BCC	S		BCC	BCC_SS
Alloy 0451	AlLiMgZnSn	0.2	0	0	0	0	0	0	0	0	0	0	0	0	0	0	0	0.2	0.2	0	0	0	0	0.2	0.2	0	5	3.89	-6.08	13.38	182.1381196	701.58	1.54	5.16	0.33	4.40	AC								Im	Im	Mg2Sn/Li2MgSn + Zn + Al + Sn	Im	Im
Alloy 0452	Al80Li5Mg5Zn5Sn5	0.8	0	0	0	0	0	0	0	0	0	0	0	0	0	0	0	0.05	0.05	0	0	0	0	0.05	0.05	0	5	3.05	-0.53	6.47	233.346485	875.50	10.68	3.36	0.17	3.35	AC								Im	Im	Al + Mg2Sn/Li2MgSn + Sn	Im	Im
Alloy 0453	Al80Li5Mg5Zn5Cu5	0.8	0	0	0	0	0.05	0	0	0	0	0	0	0	0	0	0	0.05	0.05	0	0	0	0	0.05	0	0	5	2.91	-1.14	6.47	244.7080489	918.13	5.21	3.85	0.17	3.70	AC								Im	Im	Al + Al2Cu + AlCu3	Im	Im
Alloy 0461	Al0.7Co0.3CrFeNi	0.175	0.075	0.25	0.25	0.25	0	0	0	0	0	0	0	0	0	0	0	0	0	0	0	0	0	0	0	0	5	6.79	-11.40	12.80	363.907673	1398.59	1.88	5.54	0.12	7.20	PM		1000	8					BCC + FCC + Im	Im	B2	FCC + BCC + Im	Im
Alloy 0466	CrMnFeCoNi	0	0.2	0.2	0.2	0.2	0	0.2	0	0	0	0	0	0	0	0	0	0	0	0	0	0	0	0	0	0	5	8.03	-4.16	13.38	467.623384	1801.20	5.79	0.92	0.14	8.00	AC	HW			1400	480			FCC	S		FCC	FCC_SS
Alloy 0467	CrMnFeCoNi	0	0.2	0.2	0.2	0.2	0	0.2	0	0	0	0	0	0	0	0	0	0	0	0	0	0	0	0	0	0	5	8.03	-4.16	13.38	467.623384	1801.20	5.79	0.92	0.14	8.00	AC	HW			950	480			FCC	S		FCC	FCC_SS
Alloy 0468	AlCrFeMnNi	0.2	0	0.2	0.2	0.2	0	0.2	0	0	0	0	0	0	0	0	0	0	0	0	0	0	0	0	0	0	5	6.485415758	-12.48	13.38161053	339.8650041	1309.142564	1.696604393	5.827707431	0.136	6.8	AC								BCC	S		BCC	BCC_SS
Alloy 0469	AlCrFeMnNi	0.2	0	0.2	0.2	0.2	0	0.2	0	0	0	0	0	0	0	0	0	0	0	0	0	0	0	0	0	0	5	6.485415758	-12.48	13.38161053	339.8650041	1309.142564	1.696604393	5.827707431	0.136	6.8	AC				400	240			BCC + FCC	D		FCC + BCC	FCC_PLUS_BCC
Alloy 0470	AlCrFeMnNi	0.2	0	0.2	0.2	0.2	0	0.2	0	0	0	0	0	0	0	0	0	0	0	0	0	0	0	0	0	0	5	6.485415758	-12.48	13.38161053	339.8650041	1309.142564	1.696604393	5.827707431	0.136	6.8	AC				830	240			BCC + FCC	D		FCC + BCC	FCC_PLUS_BCC
Alloy 0471	AlCrFeMnNi	0.2	0	0.2	0.2	0.2	0	0.2	0	0	0	0	0	0	0	0	0	0	0	0	0	0	0	0	0	0	5	6.485415758	-12.48	13.38161053	339.8650041	1309.142564	1.696604393	5.827707431	0.136	6.8	AC				1040	240			BCC + FCC + Im	Im	B2	FCC + BCC + Im	Im
Alloy 0472	AlCrFeMnNi	0.2	0	0.2	0.2	0.2	0	0.2	0	0	0	0	0	0	0	0	0	0	0	0	0	0	0	0	0	0	5	6.485415758	-12.48	13.38161053	339.8650041	1309.142564	1.696604393	5.827707431	0.136	6.8	AC				1200	240			BCC + FCC + Im	Im	B2	FCC + BCC + Im	Im
Alloy 0473	Al0.5CoCrFeNi	0.111111111	0.222222222	0.222222222	0.222222222	0.222222222	0	0	0	0	0	0	0	0	0	0	0	0	0	0	0	0	0	0	0	0	5	7.33	-9.09	13.15	459.275785	1767.50	2.56	4.22	0.11	7.67	AC								FCC + BCC	D		FCC + BCC	FCC_PLUS_BCC
Alloy 0474	Al0.5CoCrFeNi	0.111111111	0.222222222	0.222222222	0.222222222	0.222222222	0	0	0	0	0	0	0	0	0	0	0	0	0	0	0	0	0	0	0	0	5	7.33	-9.09	13.15	459.275785	1767.50	2.56	4.22	0.11	7.67	AC				650	30	WQ		FCC + BCC	D		FCC + BCC	FCC_PLUS_BCC
Alloy 0475	Al0.5CoCrFeNi	0.111111111	0.222222222	0.222222222	0.222222222	0.222222222	0	0	0	0	0	0	0	0	0	0	0	0	0	0	0	0	0	0	0	0	5	7.33	-9.09	13.15	459.275785	1767.50	2.56	4.22	0.11	7.67	AC				650	60	WQ		FCC + BCC	D		FCC + BCC	FCC_PLUS_BCC
Alloy 0476	Al0.5CoCrFeNi	0.111111111	0.222222222	0.222222222	0.222222222	0.222222222	0	0	0	0	0	0	0	0	0	0	0	0	0	0	0	0	0	0	0	0	5	7.33	-9.09	13.15	459.275785	1767.50	2.56	4.22	0.11	7.67	AC				650	120	WQ		FCC + BCC + Im	Im	B2	FCC + BCC + Im	Im
Alloy 0477	Al0.5CoCrFeNi	0.111111111	0.222222222	0.222222222	0.222222222	0.222222222	0	0	0	0	0	0	0	0	0	0	0	0	0	0	0	0	0	0	0	0	5	7.33	-9.09	13.15	459.275785	1767.50	2.56	4.22	0.11	7.67	AC				650	240	WQ		FCC + BCC + Im	Im	B2	FCC + BCC + Im	Im
Alloy 0478	Al0.5CoCrFeNi	0.111111111	0.222222222	0.222222222	0.222222222	0.222222222	0	0	0	0	0	0	0	0	0	0	0	0	0	0	0	0	0	0	0	0	5	7.33	-9.09	13.15	459.275785	1767.50	2.56	4.22	0.11	7.67	AC				650	480	WQ		FCC + BCC + Im	Im	B2	FCC + BCC + Im	Im
Alloy 0479	Al0.5CoCrFeNi	0.111111111	0.222222222	0.222222222	0.222222222	0.222222222	0	0	0	0	0	0	0	0	0	0	0	0	0	0	0	0	0	0	0	0	5	7.33	-9.09	13.15	459.275785	1767.50	2.56	4.22	0.11	7.67	AC								FCC + BCC	D		FCC + BCC	FCC_PLUS_BCC
Alloy 0480	Al0.5CoCrFeNi	0.111111111	0.222222222	0.222222222	0.222222222	0.222222222	0	0	0	0	0	0	0	0	0	0	0	0	0	0	0	0	0	0	0	0	5	7.33	-9.09	13.15	459.275785	1767.50	2.56	4.22	0.11	7.67	AC	CW							FCC + BCC	D		FCC + BCC	FCC_PLUS_BCC
Alloy 0481	Al8Co17Cr17Cu8Fe17Ni33	0.08	0.17	0.17	0.17	0.33	0.08	0	0	0	0	0	0	0	0	0	0	0	0	0	0	0	0	0	0	0	6	7.736324934	-5.1292	13.91569271	365.6751229	1411.433429	4.570331696	3.985354213	0.108064795	8.33	AC								FCC	S		FCC	FCC_SS
Alloy 0482	Al8Co17Cr17Cu8Fe17Ni33	0.08	0.17	0.17	0.17	0.33	0.08	0	0	0	0	0	0	0	0	0	0	0	0	0	0	0	0	0	0	0	6	7.736324934	-5.1292	13.91569271	365.6751229	1411.433429	4.570331696	3.985354213	0.108064795	8.33	AC								FCC	S		FCC	FCC_SS
Alloy 0483	Al0.5CoCrFeMnNi	0.090909091	0.181818182	0.181818182	0.181818182	0.181818182	0	0.181818182	0	0	0	0	0	0	0	0	0	0	0	0	0	0	0	0	0	0	6	7.600796932	-2.650887574	16.00634718	348.1272116	1354.62436	9.828678437	4.425912803	0.13887545	8.076923077	AC	CW	1200	360	1000	15	WQ		FCC + BCC	D		FCC + BCC	FCC_PLUS_BCC
Alloy 0484	Al0.5CoCrFeMnNi	0.090909091	0.181818182	0.181818182	0.181818182	0.181818182	0	0.181818182	0	0	0	0	0	0	0	0	0	0	0	0	0	0	0	0	0	0	6	7.600796932	-2.650887574	16.00634718	348.1272116	1354.62436	9.828678437	4.425912803	0.13887545	8.076923077	AC	CW	1200	360	1100	10	WQ		FCC + Im	Im	B2	FCC + Im	Im
Alloy 0485	Al0.5CoCrFeMnNi	0.090909091	0.181818182	0.181818182	0.181818182	0.181818182	0	0.181818182	0	0	0	0	0	0	0	0	0	0	0	0	0	0	0	0	0	0	6	7.600796932	-2.650887574	16.00634718	348.1272116	1354.62436	9.828678437	4.425912803	0.13887545	8.076923077	AC	CW	1200	360	1200	5	WQ		FCC	S		FCC	FCC_SS
Alloy 0486	CoCrFeNi	0	0.25	0.25	0.25	0.25	0	0	0	0	0	0	0	0	0	0	0	0	0	0	0	0	0	0	0	0	4	8.17	-3.75	11.53	489.4027225	1871.75	5.75	1.03	0.10	8.25	AC								FCC	S		FCC	FCC_SS
Alloy 0487	CoCrFeNiV0.25	0	0.235294118	0.235294118	0.235294118	0.235294118	0	0	0	0.058823529	0	0	0	0	0	0	0	0	0	0	0	0	0	0	0	0	5	8.039665753	-5.591695502	12.70837022	410.784214	1578.190609	4.207582807	1.335027542	0.103916389	8.058823529	AC								FCC	S		FCC	FCC_SS
Alloy 0488	CoCrFeNiV0.5	0	0.222222222	0.222222222	0.222222222	0.222222222	0	0	0	0.111111111	0	0	0	0	0	0	0	0	0	0	0	0	0	0	0	0	5	7.912837028	-7.012345679	13.14594406	413.5548991	1591.516091	3.495662829	1.757830503	0.108979554	7.888888889	AC								FCC + Im	Im		FCC + Im	Im
Alloy 0489	CoCrFeNiV0.7	0	0.212765957	0.212765957	0.212765957	0.212765957	0	0	0	0.14893617	0	0	0	0	0	0	0	0	0	0	0	0	0	0	0	0	5	7.822778129	-7.913082843	13.30882902	415.8572534	1601.383539	3.152734132	1.980681889	0.111952101	7.765957447	AC								FCC + Im	Im	Sigma	FCC + Im	Im
Alloy 0490	CoCrFeNiV0.8	0	0.208333333	0.208333333	0.208333333	0.208333333	0	0	0	0.166666667	0	0	0	0	0	0	0	0	0	0	0	0	0	0	0	0	5	7.781040559	-8.298611111	13.35141737	417.0072112	1606.076589	3.023438281	2.069154559	0.113161635	7.708333333	AC								FCC + Im	Im	Sigma	FCC + Im	Im
Alloy 0491	CoCrFeNiV0.9	0	0.204081633	0.204081633	0.204081633	0.204081633	0	0	0	0.183673469	0	0	0	0	0	0	0	0	0	0	0	0	0	0	0	0	5	7.74128875	-8.646397334	13.37453678	418.1491763	1610.619457	2.913877644	2.146135286	0.114216451	7.653061224	AC								FCC + Im	Im	Sigma	FCC + Im	Im
Alloy 0492	CoCrFeNiV	0	0.2	0.2	0.2	0.2	0	0	0	0.2	0	0	0	0	0	0	0	0	0	0	0	0	0	0	0	0	5	7.70338428	-8.96	13.38161053	419.2797342	1615.019241	2.819949262	2.213558747	0.115134704	7.6	AC								FCC + Im	Im	Sigma	FCC + Im	Im
Alloy 0493	(CoCrFeMnNi)99C1	0	0.198	0.198	0.198	0.198	0	0.198	0	0	0	0	0	0	0	0	0.01	0	0	0	0	0	0	0	0	0	6	7.98180378	-6.120576	13.71341705	386.541264	1490.811365	3.952232251	5.08415353	0.158232912	7.96	AC								FCC	S		FCC	FCC_SS
Alloy 0494	(CoCrFeMnNi)99C1	0	0.198	0.198	0.198	0.198	0	0.198	0	0	0	0	0	0	0	0	0.01	0	0	0	0	0	0	0	0	0	6	7.98180378	-6.120576	13.71341705	386.541264	1490.811365	3.952232251	5.08415353	0.158232912	7.96	PM								FCC	S		FCC	FCC_SS
Alloy 0495	(CoCrFeMnNi)99C1	0	0.198	0.198	0.198	0.198	0	0.198	0	0	0	0	0	0	0	0	0.01	0	0	0	0	0	0	0	0	0	6	7.98180378	-6.120576	13.71341705	386.541264	1490.811365	3.952232251	5.08415353	0.158232912	7.96	PM								FCC	S		FCC	FCC_SS
Alloy 0496	Fe19.96Mn19.96Ni19.96Co19.96Cr19.96C0.2	0	0.1996	0.1996	0.1996	0.1996	0	0.1996	0	0	0	0	0	0	0	0	0.002	0	0	0	0	0	0	0	0	0	6	8.016986146	-4.55535104	13.47480184	386.5139567	1489.329417	5.213442537	3.704961557	0.142592305	7.992	AC								FCC	S		FCC	FCC_SS
Alloy 0497	Fe19.96Mn19.96Ni19.96Co19.96Cr19.96C0.2	0	0.1996	0.1996	0.1996	0.1996	0	0.1996	0	0	0	0	0	0	0	0	0.002	0	0	0	0	0	0	0	0	0	6	8.016986146	-4.55535104	13.47480184	386.5139567	1489.329417	5.213442537	3.704961557	0.142592305	7.992	AC	HW	1200	180					FCC	S		FCC	FCC_SS
Alloy 0498	Fe19.96Mn19.96Ni19.96Co19.96Cr19.96C0.2	0	0.1996	0.1996	0.1996	0.1996	0	0.1996	0	0	0	0	0	0	0	0	0.002	0	0	0	0	0	0	0	0	0	6	8.016986146	-4.55535104	13.47480184	386.5139567	1489.329417	5.213442537	3.704961557	0.142592305	7.992	AC	HW	1200	180	900	3			FCC	S		FCC	FCC_SS
Alloy 0499	Fe19.96Mn19.96Ni19.96Co19.96Cr19.96C0.2	0	0.1996	0.1996	0.1996	0.1996	0	0.1996	0	0	0	0	0	0	0	0	0.002	0	0	0	0	0	0	0	0	0	6	8.016986146	-4.55535104	13.47480184	386.5139567	1489.329417	5.213442537	3.704961557	0.142592305	7.992	AC	HW	1200	180	900	3		CW	FCC	S		FCC	FCC_SS
Alloy 0500	Fe19.96Mn19.96Ni19.96Co19.96Cr19.96C0.5	0	0.199002991	0.199002991	0.199002991	0.199002991	0	0.199002991	0	0	0	0	0	0	0	0	0.004985045	0	0	0	0	0	0	0	0	0	6	8.003874311	-5.142411887	13.57597572	386.5054827	1489.879845	4.65440165	4.272583477	0.148651873	7.980059821	AC								FCC	S		FCC	FCC_SS
Alloy 0501	Fe19.96Mn19.96Ni19.96Co19.96Cr19.96C0.5	0	0.199002991	0.199002991	0.199002991	0.199002991	0	0.199002991	0	0	0	0	0	0	0	0	0.004985045	0	0	0	0	0	0	0	0	0	6	8.003874311	-5.142411887	13.57597572	386.5054827	1489.879845	4.65440165	4.272583477	0.148651873	7.980059821	AC	HW	1200	180					FCC	S		FCC	FCC_SS
Alloy 0502	Fe19.96Mn19.96Ni19.96Co19.96Cr19.96C0.5	0	0.199002991	0.199002991	0.199002991	0.199002991	0	0.199002991	0	0	0	0	0	0	0	0	0.004985045	0	0	0	0	0	0	0	0	0	6	8.003874311	-5.142411887	13.57597572	386.5054827	1489.879845	4.65440165	4.272583477	0.148651873	7.980059821	AC	HW	1200	180	900	3		CW	FCC	S		FCC	FCC_SS
Alloy 0503	Fe19.96Mn19.96Ni19.96Co19.96Cr19.96C0.5	0	0.199002991	0.199002991	0.199002991	0.199002991	0	0.199002991	0	0	0	0	0	0	0	0	0.004985045	0	0	0	0	0	0	0	0	0	6	8.003874311	-5.142411887	13.57597572	386.5054827	1489.879845	4.65440165	4.272583477	0.148651873	7.980059821	AC	CW			900	3			FCC + Im	Im	M23C6	FCC + Im	Im
Alloy 0504	Fe19.96Mn19.96Ni19.96Co19.96Cr19.96C0.8	0	0.198409543	0.198409543	0.198409543	0.198409543	0	0.198409543	0	0	0	0	0	0	0	0	0.007952286	0	0	0	0	0	0	0	0	0	6	7.990822066	-5.72239944	13.66069023	386.5213578	1490.429972	4.210073056	4.769705563	0.154404701	7.968190855	AC								FCC	S		FCC	FCC_SS
Alloy 0505	Fe19.96Mn19.96Ni19.96Co19.96Cr19.96C0.8	0	0.198409543	0.198409543	0.198409543	0.198409543	0	0.198409543	0	0	0	0	0	0	0	0	0.007952286	0	0	0	0	0	0	0	0	0	6	7.990822066	-5.72239944	13.66069023	386.5213578	1490.429972	4.210073056	4.769705563	0.154404701	7.968190855	AC	HW	1200	180					FCC	S		FCC	FCC_SS
Alloy 0506	Fe19.96Mn19.96Ni19.96Co19.96Cr19.96C0.8	0	0.198409543	0.198409543	0.198409543	0.198409543	0	0.198409543	0	0	0	0	0	0	0	0	0.007952286	0	0	0	0	0	0	0	0	0	6	7.990822066	-5.72239944	13.66069023	386.5213578	1490.429972	4.210073056	4.769705563	0.154404701	7.968190855	AC	HW	1200	180	900	3		CW	FCC + Im	Im	M23C6	FCC + Im	Im
Alloy 0507	Fe19.96Mn19.96Ni19.96Co19.96Cr19.96C0.8	0	0.198409543	0.198409543	0.198409543	0.198409543	0	0.198409543	0	0	0	0	0	0	0	0	0.007952286	0	0	0	0	0	0	0	0	0	6	7.990822066	-5.72239944	13.66069023	386.5213578	1490.429972	4.210073056	4.769705563	0.154404701	7.968190855	AC	CW			900	3			FCC + Im	Im	M23C6	FCC + Im	Im
Alloy 0508	Al0.1CoCrFeNi	0.024390244	0.243902439	0.243902439	0.243902439	0.243902439	0	0	0	0	0	0	0	0	0	0	0	0	0	0	0	0	0	0	0	0	5	7.99	-5.04	12.20	401.2921017	1538.71	4.38	2.30	0.10	8.12	AC	CW							FCC	S		FCC	FCC_SS
Alloy 0509	Al0.1CoCrFeNi	0.024390244	0.243902439	0.243902439	0.243902439	0.243902439	0	0	0	0	0	0	0	0	0	0	0	0	0	0	0	0	0	0	0	0	5	7.99	-5.04	12.20	401.2921017	1538.71	4.38	2.30	0.10	8.12	AC	CW			400	60			FCC	S		FCC	FCC_SS
Alloy 0510	Al0.1CoCrFeNi	0.024390244	0.243902439	0.243902439	0.243902439	0.243902439	0	0	0	0	0	0	0	0	0	0	0	0	0	0	0	0	0	0	0	0	5	7.99	-5.04	12.20	401.2921017	1538.71	4.38	2.30	0.10	8.12	AC	CW			600	60			FCC	S		FCC	FCC_SS
Alloy 0511	Al0.1CoCrFeNi	0.024390244	0.243902439	0.243902439	0.243902439	0.243902439	0	0	0	0	0	0	0	0	0	0	0	0	0	0	0	0	0	0	0	0	5	7.99	-5.04	12.20	401.2921017	1538.71	4.38	2.30	0.10	8.12	AC	CW			800	60			FCC	S		FCC	FCC_SS
Alloy 0512	CoCrFeMnNi	0	0.2	0.2	0.2	0.2	0	0.2	0	0	0	0	0	0	0	0	0	0	0	0	0	0	0	0	0	0	5	8.03	-4.16	13.38	467.623384	1801.20	5.79	0.92	0.14	8.00	AC								FCC	S		FCC	FCC_SS
Alloy 0513	CoCrFeMnNi	0	0.2	0.2	0.2	0.2	0	0.2	0	0	0	0	0	0	0	0	0	0	0	0	0	0	0	0	0	0	5	8.03	-4.16	13.38	467.623384	1801.20	5.79	0.92	0.14	8.00	AC	CW	1000	120	500	60			FCC + Im	Im		FCC + Im	Im
Alloy 0514	CoCrFeMnNi	0	0.2	0.2	0.2	0.2	0	0.2	0	0	0	0	0	0	0	0	0	0	0	0	0	0	0	0	0	0	5	8.03	-4.16	13.38	467.623384	1801.20	5.79	0.92	0.14	8.00	AC	CW	1000	120	600	60			FCC + Im	Im		FCC + Im	Im
Alloy 0515	CoCrFeMnNi	0	0.2	0.2	0.2	0.2	0	0.2	0	0	0	0	0	0	0	0	0	0	0	0	0	0	0	0	0	0	5	8.03	-4.16	13.38	467.623384	1801.20	5.79	0.92	0.14	8.00	AC	CW	1000	120	650	60			FCC	S		FCC	FCC_SS
Alloy 0516	CoCrFeMnNi	0	0.2	0.2	0.2	0.2	0	0.2	0	0	0	0	0	0	0	0	0	0	0	0	0	0	0	0	0	0	5	8.03	-4.16	13.38	467.623384	1801.20	5.79	0.92	0.14	8.00	AC	CW	1000	120	700	60			FCC	S		FCC	FCC_SS
Alloy 0517	CoCrFeMnNi	0	0.2	0.2	0.2	0.2	0	0.2	0	0	0	0	0	0	0	0	0	0	0	0	0	0	0	0	0	0	5	8.03	-4.16	13.38	467.623384	1801.20	5.79	0.92	0.14	8.00	AC	CW	1000	120	750	60			FCC	S		FCC	FCC_SS
Alloy 0518	CoCrFeMnNi	0	0.2	0.2	0.2	0.2	0	0.2	0	0	0	0	0	0	0	0	0	0	0	0	0	0	0	0	0	0	5	8.03	-4.16	13.38	467.623384	1801.20	5.79	0.92	0.14	8.00	AC	CW	1000	120	800	60			FCC	S		FCC	FCC_SS
Alloy 0519	AlCoCrFeNi2.1	0.163934426	0.163934426	0.163934426	0.163934426	0.344262295	0	0	0	0	0	0	0	0	0	0	0	0	0	0	0	0	0	0	0	0	5	7.08	-11.94	12.91	359.2352497	1381.25	1.79	5.38	0.12	7.70	AC								FCC + BCC	D		FCC + BCC	FCC_PLUS_BCC
Alloy 0520	AlCoCrFeNi2.1	0.163934426	0.163934426	0.163934426	0.163934426	0.344262295	0	0	0	0	0	0	0	0	0	0	0	0	0	0	0	0	0	0	0	0	5	7.08	-11.94	12.91	359.2352497	1381.25	1.79	5.38	0.12	7.70	AC	HW			400	20			FCC + BCC	D		FCC + BCC	FCC_PLUS_BCC
Alloy 0521	AlCoCrFeNi2.1	0.163934426	0.163934426	0.163934426	0.163934426	0.344262295	0	0	0	0	0	0	0	0	0	0	0	0	0	0	0	0	0	0	0	0	5	7.08	-11.94	12.91	359.2352497	1381.25	1.79	5.38	0.12	7.70	AC	HW			800	60	WQ		FCC + BCC	D		FCC + BCC	FCC_PLUS_BCC
Alloy 0522	AlCoCrFeNi2.1	0.163934426	0.163934426	0.163934426	0.163934426	0.344262295	0	0	0	0	0	0	0	0	0	0	0	0	0	0	0	0	0	0	0	0	5	7.08	-11.94	12.91	359.2352497	1381.25	1.79	5.38	0.12	7.70	AC	HW			1000	60	WQ		FCC + BCC	D		FCC + BCC	FCC_PLUS_BCC
Alloy 0523	AlCoCrFeNi2.1	0.163934426	0.163934426	0.163934426	0.163934426	0.344262295	0	0	0	0	0	0	0	0	0	0	0	0	0	0	0	0	0	0	0	0	5	7.08	-11.94	12.91	359.2352497	1381.25	1.79	5.38	0.12	7.70	AC	HW			1200	60	WQ		FCC + BCC	D		FCC + BCC	FCC_PLUS_BCC
Alloy 0524	AlCoCrFeNi2.1	0.163934426	0.163934426	0.163934426	0.163934426	0.344262295	0	0	0	0	0	0	0	0	0	0	0	0	0	0	0	0	0	0	0	0	5	7.08	-11.94	12.91	359.2352497	1381.25	1.79	5.38	0.12	7.70	AC	HW			600	20			FCC + BCC	D		FCC + BCC	FCC_PLUS_BCC
Alloy 0525	AlCoCrFeNi2.1	0.163934426	0.163934426	0.163934426	0.163934426	0.344262295	0	0	0	0	0	0	0	0	0	0	0	0	0	0	0	0	0	0	0	0	5	7.08	-11.94	12.91	359.2352497	1381.25	1.79	5.38	0.12	7.70	AC	HW			800	60	WQ		FCC + BCC	D		FCC + BCC	FCC_PLUS_BCC
Alloy 0526	AlCoCrFeNi2.1	0.163934426	0.163934426	0.163934426	0.163934426	0.344262295	0	0	0	0	0	0	0	0	0	0	0	0	0	0	0	0	0	0	0	0	5	7.08	-11.94	12.91	359.2352497	1381.25	1.79	5.38	0.12	7.70	AC	HW			1000	60	WQ		FCC + BCC	D		FCC + BCC	FCC_PLUS_BCC
Alloy 0527	AlCoCrFeNi2.1	0.163934426	0.163934426	0.163934426	0.163934426	0.344262295	0	0	0	0	0	0	0	0	0	0	0	0	0	0	0	0	0	0	0	0	5	7.08	-11.94	12.91	359.2352497	1381.25	1.79	5.38	0.12	7.70	AC	HW			1200	60	WQ		FCC + BCC	D		FCC + BCC	FCC_PLUS_BCC
Alloy 0528	AlCoCrFeNi2.1	0.163934426	0.163934426	0.163934426	0.163934426	0.344262295	0	0	0	0	0	0	0	0	0	0	0	0	0	0	0	0	0	0	0	0	5	7.08	-11.94	12.91	359.2352497	1381.25	1.79	5.38	0.12	7.70	AC	HW			750	20			FCC + BCC	D		FCC + BCC	FCC_PLUS_BCC
Alloy 0529	AlCoCrFeNi2.1	0.163934426	0.163934426	0.163934426	0.163934426	0.344262295	0	0	0	0	0	0	0	0	0	0	0	0	0	0	0	0	0	0	0	0	5	7.08	-11.94	12.91	359.2352497	1381.25	1.79	5.38	0.12	7.70	AC	HW			800	60	WQ		FCC + BCC	D		FCC + BCC	FCC_PLUS_BCC
Alloy 0530	AlCoCrFeNi2.1	0.163934426	0.163934426	0.163934426	0.163934426	0.344262295	0	0	0	0	0	0	0	0	0	0	0	0	0	0	0	0	0	0	0	0	5	7.08	-11.94	12.91	359.2352497	1381.25	1.79	5.38	0.12	7.70	AC	HW			1000	60	WQ		FCC + BCC	D		FCC + BCC	FCC_PLUS_BCC
Alloy 0531	AlCoCrFeNi2.1	0.163934426	0.163934426	0.163934426	0.163934426	0.344262295	0	0	0	0	0	0	0	0	0	0	0	0	0	0	0	0	0	0	0	0	5	7.08	-11.94	12.91	359.2352497	1381.25	1.79	5.38	0.12	7.70	AC	HW			1200	60	WQ		FCC + BCC	D		FCC + BCC	FCC_PLUS_BCC
Alloy 0532	Fe45Cr10V10Co10Ni25	0	0.1	0.1	0.45	0.25	0	0	0	0.1	0	0	0	0	0	0	0	0	0	0	0	0	0	0	0	0	5	7.929630605	-5.82	11.61262282	407.5763649	1559.303243	3.656286656	1.739286365	0.092714616	8.1	AC	CW	1100	360	900	10	WQ		FCC	S		FCC	FCC_SS
Alloy 0533	Fe45Cr10V10Co20Ni15	0	0.2	0.1	0.45	0.15	0	0	0	0.1	0	0	0	0	0	0	0	0	0	0	0	0	0	0	0	0	5	7.930000747	-5.36	11.85892612	408.475666	1564.215923	4.065146781	1.732527204	0.090138782	8	AC	CW	1100	360	900	10	WQ		FCC	S		FCC	FCC_SS
Alloy 0534	Fe45Cr10V10Co30Ni5	0	0.3	0.1	0.45	0.05	0	0	0	0.1	0	0	0	0	0	0	0	0	0	0	0	0	0	0	0	0	5	7.930370606	-4.9	11.06508518	411.0116893	1569.155413	4.160258434	1.724828537	0.087384209	7.9	AC	CW	1100	360	900	10	WQ		FCC + BCC + Im	Im		FCC + BCC + Im	Im
Alloy 0535	Fe45Cr10V10Co35	0	0.35	0.1	0.45	0	0	0	0	0.1	0	0	0	0	0	0	0	0	0	0	0	0	0	0	0	0	4	7.93055543	-4.67	9.87162138	418.0273851	1588.7	3.935648451	1.720623695	0.085934568	7.85	AC	CW	1100	360	900	10	WQ		BCC + FCC + Im	Im		FCC + BCC + Im	Im
Alloy 0536	AlCoCrFeNi	0.2	0.2	0.2	0.2	0.2	0	0	0	0	0	0	0	0	0	0	0	0	0	0	0	0	0	0	0	0	5	6.72	-12.32	13.38	437.2111258	1684.09	1.83	5.25	0.12	7.20	PM		1100	10					FCC + Im	Im	B2	FCC + Im	Im
Alloy 0537	Al19Co19Cr19Fe19Ni19Fe5	0.19	0.19	0.19	0.24	0.19	0	0	0	0	0	0	0	0	0	0	0	0	0	0	0	0	0	0	0	0	5	6.779539742	-11.6888	13.34191504	356.3513095	1372.431744	1.878311873	5.68775101	0.118057782	7.24	PM		1100	10					FCC + Im	Im	B2	FCC + Im	Im
Alloy 0538	Al17Co17Cr17Fe17Ni17Fe15	0.17	0.17	0.17	0.32	0.17	0	0	0	0	0	0	0	0	0	0	0	0	0	0	0	0	0	0	0	0	5	6.888932523	-10.4312	13.04996086	361.1366748	1389.294294	2.079802224	5.485776742	0.112695874	7.32	PM		1100	10					FCC + Im	Im	B2	FCC + Im	Im
Alloy 0539	Al16Co16Cr16Fe16Ni16Fe20	0.16	0.16	0.16	0.36	0.16	0	0	0	0	0	0	0	0	0	0	0	0	0	0	0	0	0	0	0	0	5	6.944083627	-9.8048	12.80964765	363.6705616	1397.747315	2.182972203	5.373010106	0.109824587	7.36	PM		1100	10					FCC + Im	Im	B2	FCC + Im	Im
Alloy 0540	AlCoCrFeNi	0.2	0.2	0.2	0.2	0.2	0	0	0	0	0	0	0	0	0	0	0	0	0	0	0	0	0	0	0	0	5	6.72	-12.32	13.38	437.2111258	1684.09	1.83	5.25	0.12	7.20	AC								BCC	S		BCC	BCC_SS
Alloy 0541	AlCoCrFeNiTi0.5	0.181818182	0.181818182	0.181818182	0.181818182	0.181818182	0	0	0.090909091	0	0	0	0	0	0	0	0	0	0	0	0	0	0	0	0	0	6	6.44	-17.92	14.70	441.016415	1707.45	1.40	6.12	0.13	6.91	AC								BCC	S		BCC	BCC_SS
Alloy 0542	Fe34Cr34Ni14Al14Co4	0.14	0.04	0.34	0.34	0.14	0	0	0	0	0	0	0	0	0	0	0	0	0	0	0	0	0	0	0	0	5	7.372379037	-7.5744	12.62984004	379.8481044	1458.906346	2.888096034	4.429915505	0.103058187	7.65	AC								BCC + Im	Im	B2	BCC + Im	Im
Alloy 0545	Al0.5CoCrFeMnNi	0.090909091	0.181818182	0.181818182	0.181818182	0.181818182	0	0.181818182	0	0	0	0	0	0	0	0	0	0	0	0	0	0	0	0	0	0	6	7.600796932	-2.650887574	16.00634718	348.1272116	1354.62436	9.828678437	4.425912803	0.13887545	8.076923077	AC	CW	1200	360	1200	360			FCC + BCC	D		FCC + BCC	FCC_PLUS_BCC
Alloy 0546	Cr20Fe6Co34Ni34Mo6	0	0.34	0.2	0.06	0.34	0	0	0	0	0	0.06	0	0	0	0	0	0	0	0	0	0	0	0	0	0	5	8.587067955	-4.2928	11.58277271	419.0245945	1602.912293	5.061964947	2.18471415	0.120166551	8.5	AC	CW							FCC	S		FCC	FCC_SS
Alloy 0547	Cr20Fe6Co34Ni34Mo6	0	0.34	0.2	0.06	0.34	0	0	0	0	0	0.06	0	0	0	0	0	0	0	0	0	0	0	0	0	0	5	8.587067955	-4.2928	11.58277271	419.0245945	1602.912293	5.061964947	2.18471415	0.120166551	8.5	AC	HW	1200	2880	675	60	AQ		FCC	S		FCC	FCC_SS
Alloy 0548	Cr20Fe6Co34Ni34Mo6	0	0.34	0.2	0.06	0.34	0	0	0	0	0	0.06	0	0	0	0	0	0	0	0	0	0	0	0	0	0	5	8.587067955	-4.2928	11.58277271	419.0245945	1602.912293	5.061964947	2.18471415	0.120166551	8.5	AC	HW	1200	2880	675	300	AQ		FCC	S		FCC	FCC_SS
Alloy 0549	Cr20Fe6Co34Ni34Mo6	0	0.34	0.2	0.06	0.34	0	0	0	0	0	0.06	0	0	0	0	0	0	0	0	0	0	0	0	0	0	5	8.587067955	-4.2928	11.58277271	419.0245945	1602.912293	5.061964947	2.18471415	0.120166551	8.5	AC	HW	1200	2880	675	600	AQ		FCC	S		FCC	FCC_SS
Alloy 0550	Cr20Fe6Co34Ni34Mo6	0	0.34	0.2	0.06	0.34	0	0	0	0	0	0.06	0	0	0	0	0	0	0	0	0	0	0	0	0	0	5	8.587067955	-4.2928	11.58277271	419.0245945	1602.912293	5.061964947	2.18471415	0.120166551	8.5	AC	HW	1200	2880	700	30	AQ		FCC	S		FCC	FCC_SS
Alloy 0551	Cr20Fe6Co34Ni34Mo6	0	0.34	0.2	0.06	0.34	0	0	0	0	0	0.06	0	0	0	0	0	0	0	0	0	0	0	0	0	0	5	8.587067955	-4.2928	11.58277271	419.0245945	1602.912293	5.061964947	2.18471415	0.120166551	8.5	AC	HW	1200	2880	700	60	AQ		FCC	S		FCC	FCC_SS
Alloy 0552	CoCrFeMnNi	0	0.2	0.2	0.2	0.2	0	0.2	0	0	0	0	0	0	0	0	0	0	0	0	0	0	0	0	0	0	5	8.03	-4.16	13.38	467.623384	1801.20	5.79	0.92	0.14	8.00	AC	CW	1200	3600	1000	600			FCC	S		FCC	FCC_SS
Alloy 0553	AlCoCrNi	0.25	0.25	0.25	0	0.25	0	0	0	0	0	0	0	0	0	0	0	0	0	0	0	0	0	0	0	0	4	6.458459772	-15.5	11.52629192	357.2229537	1366.25	1.21910987	6.134075267	0.131624466	7	AC								BCC + Im	Im	B2	BCC + Im	Im
Alloy 0554	AlCoCrFeNi	0.2	0.2	0.2	0.2	0.2	0	0	0	0	0	0	0	0	0	0	0	0	0	0	0	0	0	0	0	0	5	6.72	-12.32	13.38	437.2111258	1684.09	1.83	5.25	0.12	7.20	AC								BCC + Im	Im	B2	BCC + Im	Im
Alloy 0555	CoCrNi	0	0.333333333	0.333333333	0	0.333333333	0	0	0	0	0	0	0	0	0	0	0	0	0	0	0	0	0	0	0	0	3	8.28	-4.89	9.13	499.23715	1892.00	3.54	1.12	0.11	8.33	AC		1100	360			WQ		FCC	S		FCC	FCC_SS
Alloy 0556	CoCrNi	0	0.333333333	0.333333333	0	0.333333333	0	0	0	0	0	0	0	0	0	0	0	0	0	0	0	0	0	0	0	0	3	8.28	-4.89	9.13	499.23715	1892.00	3.54	1.12	0.11	8.33	AC		1100	360	900	60	WQ	HW	FCC	S		FCC	FCC_SS
Alloy 0557	V10Cr15Mn5Fe35Co10Ni25	0	0.1	0.15	0.35	0.25	0	0.05	0	0.1	0	0	0	0	0	0	0	0	0	0	0	0	0	0	0	0	6	7.871764882	-6.26	13.37699643	403.4622915	1554.05548	3.904556099	2.403624139	0.113643082	7.95	AC	CW	1100	360	900	60		HPT	FCC	S		FCC	FCC_SS
Alloy 0558	V10Cr15Mn5Fe35Co10Ni25	0	0.1	0.15	0.35	0.25	0	0.05	0	0.1	0	0	0	0	0	0	0	0	0	0	0	0	0	0	0	0	6	7.871764882	-6.26	13.37699643	403.4622915	1554.05548	3.904556099	2.403624139	0.113643082	7.95	AC	CW	1100	360	800	60		HPT	FCC + Im	Im	Sigma	FCC + Im	Im
Alloy 0559	V10Cr15Mn5Fe35Co10Ni25	0	0.1	0.15	0.35	0.25	0	0.05	0	0.1	0	0	0	0	0	0	0	0	0	0	0	0	0	0	0	0	6	7.871764882	-6.26	13.37699643	403.4622915	1554.05548	3.904556099	2.403624139	0.113643082	7.95	AC	CW	1100	360	700	60		HPT	FCC + Im	Im	Sigma	FCC + Im	Im
Alloy 0560	V10Cr15Mn5Fe35Co10Ni25	0	0.1	0.15	0.35	0.25	0	0.05	0	0.1	0	0	0	0	0	0	0	0	0	0	0	0	0	0	0	0	6	7.871764882	-6.26	13.37699643	403.4622915	1554.05548	3.904556099	2.403624139	0.113643082	7.95	AC	CW	1100	360	700	10		HPT	FCC + Im	Im	Sigma	FCC + Im	Im
Alloy 0561	V10Cr15Mn5Fe35Co10Ni25	0	0.1	0.15	0.35	0.25	0	0.05	0	0.1	0	0	0	0	0	0	0	0	0	0	0	0	0	0	0	0	6	7.871764882	-6.26	13.37699643	403.4622915	1554.05548	3.904556099	2.403624139	0.113643082	7.95	AC	CW	1100	360	700	2		HPT	FCC + Im	Im	Sigma	FCC + Im	Im
Alloy 0562	V10Cr15Mn5Fe35Co10Ni25	0	0.1	0.15	0.35	0.25	0	0.05	0	0.1	0	0	0	0	0	0	0	0	0	0	0	0	0	0	0	0	6	7.871764882	-6.26	13.37699643	403.4622915	1554.05548	3.904556099	2.403624139	0.113643082	7.95	AC	CW	1100	360	600?	10		HPT	FCC + Im	Im	Sigma	FCC + Im	Im
Alloy 0563	Co17.5Cr12.5Fe55Ni10Mo5	0	0.175	0.125	0.55	0.1	0	0	0	0	0	0.05	0	0	0	0	0	0	0	0	0	0	0	0	0	0	5	8.202820612	-2.335	10.59100584	420.9001257	1603.994033	8.514279837	2.092874289	0.09995499	8.025	AC	CW	1200	360	900	60	WQ		FCC + Laves	Im	Mu	FCC + Im	Im
Alloy 0564	Co17.5Cr12.5Fe55Ni10Mo5	0	0.175	0.125	0.55	0.1	0	0	0	0	0	0.05	0	0	0	0	0	0	0	0	0	0	0	0	0	0	5	8.202820612	-2.335	10.59100584	420.9001257	1603.994033	8.514279837	2.092874289	0.09995499	8.025	AC	CW	1200	360	1000	60	WQ		FCC	S		FCC	FCC_SS
Alloy 0565	Co17.5Cr12.5Fe55Ni10Mo5	0	0.175	0.125	0.55	0.1	0	0	0	0	0	0.05	0	0	0	0	0	0	0	0	0	0	0	0	0	0	5	8.202820612	-2.335	10.59100584	420.9001257	1603.994033	8.514279837	2.092874289	0.09995499	8.025	AC	CW	1200	360	1100	60	WQ		FCC	S		FCC	FCC_SS
Alloy 0566	Co17.5Cr12.5Fe55Ni10Mo5	0	0.175	0.125	0.55	0.1	0	0	0	0	0	0.05	0	0	0	0	0	0	0	0	0	0	0	0	0	0	5	8.202820612	-2.335	10.59100584	420.9001257	1603.994033	8.514279837	2.092874289	0.09995499	8.025	AC	CW	1200	360	1200	60	WQ		FCC	S		FCC	FCC_SS
Alloy 0567	Co18Cr12.5Fe55Ni7Mo7.5	0	0.180904523	0.120603015	0.552763819	0.070351759	0	0	0	0	0	0.075376884	0	0	0	0	0	0	0	0	0	0	0	0	0	0	5	8.252868013	-2.331	10.62440675	428.7501148	1634.117108	8.693085173	2.514010548	0.111132309	7.92	AC	CW	1200	360	900	60	WQ		FCC + Laves	Im	Mu	FCC + Im	Im
Alloy 0568	Co18Cr12.5Fe55Ni7Mo7.5	0	0.180904523	0.120603015	0.552763819	0.070351759	0	0	0	0	0	0.075376884	0	0	0	0	0	0	0	0	0	0	0	0	0	0	5	8.252868013	-2.331	10.62440675	428.7501148	1634.117108	8.693085173	2.514010548	0.111132309	7.92	AC	CW	1200	360	1000	60	WQ		FCC + Laves	Im	Mu	FCC + Im	Im
Alloy 0569	Co18Cr12.5Fe55Ni7Mo7.5	0	0.180904523	0.120603015	0.552763819	0.070351759	0	0	0	0	0	0.075376884	0	0	0	0	0	0	0	0	0	0	0	0	0	0	5	8.252868013	-2.331	10.62440675	428.7501148	1634.117108	8.693085173	2.514010548	0.111132309	7.92	AC	CW	1200	360	1100	60	WQ		FCC	S		FCC	FCC_SS
Alloy 0570	Co18Cr12.5Fe55Ni7Mo7.5	0	0.180904523	0.120603015	0.552763819	0.070351759	0	0	0	0	0	0.075376884	0	0	0	0	0	0	0	0	0	0	0	0	0	0	5	8.252868013	-2.331	10.62440675	428.7501148	1634.117108	8.693085173	2.514010548	0.111132309	7.92	AC	CW	1200	360	1200	60	WQ		FCC	S		FCC	FCC_SS
Alloy 0571	AlCoCrCuFeNi	0.166666667	0.166666667	0.166666667	0.166666667	0.166666667	0.166666667	0	0	0	0	0	0	0	0	0	0	0	0	0	0	0	0	0	0	0	6	7.07	-4.78	14.90	420.623371	1629.71	5.08	4.82	0.12	7.83	AC	HW	960	3000			WQ		FCC+ BCC	D		FCC + BCC	FCC_PLUS_BCC
Alloy 0572	AlCoCrCuFeNi	0.166666667	0.166666667	0.166666667	0.166666667	0.166666667	0.166666667	0	0	0	0	0	0	0	0	0	0	0	0	0	0	0	0	0	0	0	6	7.07	-4.78	14.90	420.623371	1629.71	5.08	4.82	0.12	7.83	AC	HW	960	3000			WQ		FCC+ BCC	D		FCC + BCC	FCC_PLUS_BCC
Alloy 0573	AlCoCrCuFeNi	0.166666667	0.166666667	0.166666667	0.166666667	0.166666667	0.166666667	0	0	0	0	0	0	0	0	0	0	0	0	0	0	0	0	0	0	0	6	7.07	-4.78	14.90	420.623371	1629.71	5.08	4.82	0.12	7.83	AC	HW	960	3000			WQ		FCC+ BCC	D		FCC + BCC	FCC_PLUS_BCC
Alloy 0574	AlCoCrCuFeNi	0.166666667	0.166666667	0.166666667	0.166666667	0.166666667	0.166666667	0	0	0	0	0	0	0	0	0	0	0	0	0	0	0	0	0	0	0	6	7.07	-4.78	14.90	420.623371	1629.71	5.08	4.82	0.12	7.83	AC	HW	960	3000			WQ		FCC+ BCC	D		FCC + BCC	FCC_PLUS_BCC
Alloy 0575	AlCoCrCuFeNi	0.166666667	0.166666667	0.166666667	0.166666667	0.166666667	0.166666667	0	0	0	0	0	0	0	0	0	0	0	0	0	0	0	0	0	0	0	6	7.07	-4.78	14.90	420.623371	1629.71	5.08	4.82	0.12	7.83	AC	HW	960	3000			WQ		FCC+ BCC	D		FCC + BCC	FCC_PLUS_BCC
Alloy 0576	AlCoCrCuFeNi	0.166666667	0.166666667	0.166666667	0.166666667	0.166666667	0.166666667	0	0	0	0	0	0	0	0	0	0	0	0	0	0	0	0	0	0	0	6	7.07	-4.78	14.90	420.623371	1629.71	5.08	4.82	0.12	7.83	AC	HW	960	3000			WQ		FCC+ BCC	D		FCC + BCC	FCC_PLUS_BCC
Alloy 0577	AlCoCrCuFeNi	0.166666667	0.166666667	0.166666667	0.166666667	0.166666667	0.166666667	0	0	0	0	0	0	0	0	0	0	0	0	0	0	0	0	0	0	0	6	7.07	-4.78	14.90	420.623371	1629.71	5.08	4.82	0.12	7.83	AC	HW	960	3000			WQ		FCC + FCC + BCC	M		FCC + BCC	FCC_PLUS_BCC
Alloy 0578	AlCoCrCuFeNi	0.166666667	0.166666667	0.166666667	0.166666667	0.166666667	0.166666667	0	0	0	0	0	0	0	0	0	0	0	0	0	0	0	0	0	0	0	6	7.07	-4.78	14.90	420.623371	1629.71	5.08	4.82	0.12	7.83	AC	HW	960	3000			WQ		FCC + FCC + BCC	M		FCC + BCC	FCC_PLUS_BCC
Alloy 0579	AlCoCrCuFeNi	0.166666667	0.166666667	0.166666667	0.166666667	0.166666667	0.166666667	0	0	0	0	0	0	0	0	0	0	0	0	0	0	0	0	0	0	0	6	7.07	-4.78	14.90	420.623371	1629.71	5.08	4.82	0.12	7.83	AC	HW	960	3000			WQ		FCC + FCC + BCC	M		FCC + BCC	FCC_PLUS_BCC
Alloy 0580	AlCoCrCuFeNi	0.166666667	0.166666667	0.166666667	0.166666667	0.166666667	0.166666667	0	0	0	0	0	0	0	0	0	0	0	0	0	0	0	0	0	0	0	6	7.07	-4.78	14.90	420.623371	1629.71	5.08	4.82	0.12	7.83	AC	HW	960	3000			WQ		FCC + FCC + BCC	M		FCC + BCC	FCC_PLUS_BCC
Alloy 0581	AlCoCrCuFeNi	0.166666667	0.166666667	0.166666667	0.166666667	0.166666667	0.166666667	0	0	0	0	0	0	0	0	0	0	0	0	0	0	0	0	0	0	0	6	7.07	-4.78	14.90	420.623371	1629.71	5.08	4.82	0.12	7.83	AC	HW	960	3000			WQ		FCC + FCC + BCC	M		FCC + BCC	FCC_PLUS_BCC
Alloy 0582	AlCoCrCuFeNi	0.166666667	0.166666667	0.166666667	0.166666667	0.166666667	0.166666667	0	0	0	0	0	0	0	0	0	0	0	0	0	0	0	0	0	0	0	6	7.07	-4.78	14.90	420.623371	1629.71	5.08	4.82	0.12	7.83	AC	HW	960	3000			WQ		FCC + FCC + BCC	M		FCC + BCC	FCC_PLUS_BCC
Alloy 0583	AlCoCrCuFeNi	0.166666667	0.166666667	0.166666667	0.166666667	0.166666667	0.166666667	0	0	0	0	0	0	0	0	0	0	0	0	0	0	0	0	0	0	0	6	7.07	-4.78	14.90	420.623371	1629.71	5.08	4.82	0.12	7.83	AC	HW	960	3000			WQ		FCC + FCC + BCC	M		FCC + BCC	FCC_PLUS_BCC
Alloy 0584	AlMo0.5NbTa0.5TiZr	0.25	0	0	0	0	0	0	0.25	0	0	0.125	0.25	0	0.125	0	0	0	0	0	0	0	0	0	0	0	5	7.15	-16.84	14.53	560.6278523	2169.09	1.87	4.34	0.22	4.30	AC		1400	120	1200	1440	10 K min?1		BCC1 + BCC2	D		BCC	BCC_SS
Alloy 0585	AlMo0.5NbTa0.5TiZr	0.25	0	0	0	0	0	0	0.25	0	0	0.125	0.25	0	0.125	0	0	0	0	0	0	0	0	0	0	0	5	7.15	-16.84	14.53	560.6278523	2169.09	1.87	4.34	0.22	4.30	AC		1400	120	1200	1440	10 K min?1		BCC1 + BCC2	D		BCC	BCC_SS
Alloy 0586	AlMo0.5NbTa0.5TiZr	0.25	0	0	0	0	0	0	0.25	0	0	0.125	0.25	0	0.125	0	0	0	0	0	0	0	0	0	0	0	5	7.15	-16.84	14.53	560.6278523	2169.09	1.87	4.34	0.22	4.30	AC		1400	120	1200	1440	10 K min?1		BCC1 + BCC2	D		BCC	BCC_SS
Alloy 0587	Al0.4Hf0.6NbTaTiZr	0.08	0	0	0	0	0	0	0.2	0	0.2	0	0.2	0.12	0.2	0	0	0	0	0	0	0	0	0	0	0	6	9.09	-6.33	14.50	619.66987	2397.20	5.49	4.11	0.12	4.32	AC		1400	120	1200	1440	10 K min?1		BCC	S		BCC	BCC_SS
Alloy 0588	Al0.4Hf0.6NbTaTiZr	0.08	0	0	0	0	0	0	0.2	0	0.2	0	0.2	0.12	0.2	0	0	0	0	0	0	0	0	0	0	0	6	9.09	-6.33	14.50	619.66987	2397.20	5.49	4.11	0.12	4.32	AC		1400	120	1200	1440	10 K min?1		BCC	S		BCC	BCC_SS
Alloy 0589	Al0.4Hf0.6NbTaTiZr	0.08	0	0	0	0	0	0	0.2	0	0.2	0	0.2	0.12	0.2	0	0	0	0	0	0	0	0	0	0	0	6	9.09	-6.33	14.50	619.66987	2397.20	5.49	4.11	0.12	4.32	AC		1400	120	1200	1440	10 K min?1		BCC	S		BCC	BCC_SS
Alloy 0590	Al0.4Hf0.6NbTaTiZr	0.08	0	0	0	0	0	0	0.2	0	0.2	0	0.2	0.12	0.2	0	0	0	0	0	0	0	0	0	0	0	6	9.09	-6.33	14.50	619.66987	2397.20	5.49	4.11	0.12	4.32	AC		1400	120	1200	1440	10 K min?1		BCC	S		BCC	BCC_SS
Alloy 0591	HfNbTaTiZr	0	0	0	0	0	0	0	0.2	0	0.2	0	0.2	0.2	0.2	0	0	0	0	0	0	0	0	0	0	0	5	9.90	2.72	13.38	655.02398	2523.00	12.41	4.01	0.12	4.40	AC		1200	180					BCC	S		BCC	BCC_SS
Alloy 0592	AlMo0.5NbTa0.5TiZr	0.25	0	0	0	0	0	0	0.25	0	0	0.125	0.25	0	0.125	0	0	0	0	0	0	0	0	0	0	0	5	7.15	-16.84	14.53	560.6278523	2169.09	1.87	4.34	0.22	4.30	AC		1400	120	1400	1440	10�C/min		BCC+ Im	Im	B2	BCC + Im	Im
Alloy 0593	AlNb1.5Ta0.5Ti1.5Zr0.5	0.2	0	0	0	0	0	0	0.3	0	0.3	0	0.1	0	0.1	0	0	0	0	0	0	0	0	0	0	0	5	6.85	-15.12	12.51	556.3368171	2135.79	1.77	3.07	0.08	4.20	AC		1400	120	1400	1440	10�C/min		BCC	S		BCC	BCC_SS
Alloy 0594	AlNb1.5Ta0.5Ti1.5Zr0.5	0.2	0	0	0	0	0	0	0.3	0	0.3	0	0.1	0	0.1	0	0	0	0	0	0	0	0	0	0	0	5	6.85	-15.12	12.51	556.3368171	2135.79	1.77	3.07	0.08	4.20	AC		1400	120	1400	1440	10�C/min		BCC	S		BCC	BCC_SS
Alloy 0595	AlNb1.5Ta0.5Ti1.5Zr0.5	0.2	0	0	0	0	0	0	0.3	0	0.3	0	0.1	0	0.1	0	0	0	0	0	0	0	0	0	0	0	5	6.85	-15.12	12.51	556.3368171	2135.79	1.77	3.07	0.08	4.20	AC		1400	120	1400	1440	10�C/min		BCC	S		BCC	BCC_SS
Alloy 0596	Al0.4Hf0.6NbTaTiZr	0.08	0	0	0	0	0	0	0.2	0	0.2	0	0.2	0.12	0.2	0	0	0	0	0	0	0	0	0	0	0	6	9.09	-6.33	14.50	619.66987	2397.20	5.49	4.11	0.12	4.32	AC		1200	120	1200	1440	10�C/min		BCC	S		BCC	BCC_SS
Alloy 0597	Al0.4Hf0.6NbTaTiZr	0.08	0	0	0	0	0	0	0.2	0	0.2	0	0.2	0.12	0.2	0	0	0	0	0	0	0	0	0	0	0	6	9.09	-6.33	14.50	619.66987	2397.20	5.49	4.11	0.12	4.32	AC		1200	120	1200	1440	10�C/min		BCC	S		BCC	BCC_SS
Alloy 0598	Al0.4Hf0.6NbTaTiZr	0.08	0	0	0	0	0	0	0.2	0	0.2	0	0.2	0.12	0.2	0	0	0	0	0	0	0	0	0	0	0	6	9.09	-6.33	14.50	619.66987	2397.20	5.49	4.11	0.12	4.32	AC		1200	120	1200	1440	10�C/min		BCC	S		BCC	BCC_SS
Alloy 0599	Al0.3NbTaTi1.4Zr1.3	0.06	0	0	0	0	0	0	0.28	0	0.2	0	0.26	0	0.2	0	0	0	0	0	0	0	0	0	0	0	5	8.546797305	-5.040562466	12.82599837	581.4433955	2234.844498	6.381734885	4.754310304	0.10130303	4.395348837	AC		1200	120	1200	1440	10�C/min		BCC1 + BCC2	D		BCC	BCC_SS
Alloy 0600	Al0.3NbTaTi1.4Zr1.3	0.06	0	0	0	0	0	0	0.28	0	0.2	0	0.26	0	0.2	0	0	0	0	0	0	0	0	0	0	0	5	8.546797305	-5.040562466	12.82599837	581.4433955	2234.844498	6.381734885	4.754310304	0.10130303	4.395348837	AC		1200	120	1200	1440	10�C/min		BCC1 + BCC2	D		BCC	BCC_SS
Alloy 0601	Al0.3NbTaTi1.4Zr1.3	0.06	0	0	0	0	0	0	0.28	0	0.2	0	0.26	0	0.2	0	0	0	0	0	0	0	0	0	0	0	5	8.546797305	-5.040562466	12.82599837	581.4433955	2234.844498	6.381734885	4.754310304	0.10130303	4.395348837	AC		1200	120	1200	1440	10�C/min		BCC1 + BCC2	D		BCC	BCC_SS
Alloy 0602	Al0.3NbTa0.8Ti1.4V0.2Zr1.3	0.06	0	0	0	0	0	0	0.28	0.04	0.2	0	0.26	0	0.16	0	0	0	0	0	0	0	0	0	0	0	6	7.71	-4.86	13.46	601.2169546	2316.49	6.41	4.50	0.11	4.34	AC		1200	120	1200	1440	10�C/min		BCC	S		BCC	BCC_SS
Alloy 0603	Al0.3NbTa0.8Ti1.4V0.2Zr1.3	0.06	0	0	0	0	0	0	0.28	0.04	0.2	0	0.26	0	0.16	0	0	0	0	0	0	0	0	0	0	0	6	7.71	-4.86	13.46	601.2169546	2316.49	6.41	4.50	0.11	4.34	AC		1200	120	1200	1440	10�C/min		BCC	S		BCC	BCC_SS
Alloy 0604	Al0.3NbTa0.8Ti1.4V0.2Zr1.3	0.06	0	0	0	0	0	0	0.28	0.04	0.2	0	0.26	0	0.16	0	0	0	0	0	0	0	0	0	0	0	6	7.71	-4.86	13.46	601.2169546	2316.49	6.41	4.50	0.11	4.34	AC		1200	120	1200	1440	10�C/min		BCC	S		BCC	BCC_SS
Alloy 0605	Al0.5NbTa0.8Ti1.5V0.2Zr	0.1	0	0	0	0	0	0	0.3	0.04	0.2	0	0.2	0	0.16	0	0	0	0	0	0	0	0	0	0	0	6	7.56	-8.62	13.78	587.1169034	2264.97	3.62	4.23	0.10	4.30	AC		1200	120	1200	1440	10�C/min		BCC1 + BCC2	D		BCC	BCC_SS
Alloy 0606	Al0.5NbTa0.8Ti1.5V0.2Zr	0.1	0	0	0	0	0	0	0.3	0.04	0.2	0	0.2	0	0.16	0	0	0	0	0	0	0	0	0	0	0	6	7.56	-8.62	13.78	587.1169034	2264.97	3.62	4.23	0.10	4.30	AC		1200	120	1200	1440	10�C/min		BCC1 + BCC2	D		BCC	BCC_SS
Alloy 0607	Al0.5NbTa0.8Ti1.5V0.2Zr	0.1	0	0	0	0	0	0	0.3	0.04	0.2	0	0.2	0	0.16	0	0	0	0	0	0	0	0	0	0	0	6	7.56	-8.62	13.78	587.1169034	2264.97	3.62	4.23	0.10	4.30	AC		1200	120	1200	1440	10�C/min		BCC1 + BCC2	D		BCC	BCC_SS
Alloy 0608	AlNbTiV	0.25	0	0	0	0	0	0	0.25	0.25	0.25	0	0	0	0	0	0	0	0	0	0	0	0	0	0	0	4	5.50	-16.25	11.53	510.3391989	1951.87	1.38	3.30	0.03	4.25	AC		1200	1440					BCC	S		BCC	BCC_SS
Alloy 0609	AlNbTiV	0.25	0	0	0	0	0	0	0.25	0.25	0.25	0	0	0	0	0	0	0	0	0	0	0	0	0	0	0	4	5.50	-16.25	11.53	510.3391989	1951.87	1.38	3.30	0.03	4.25	AC		1200	1440					BCC	S		BCC	BCC_SS
Alloy 0610	AlNbTiV	0.25	0	0	0	0	0	0	0.25	0.25	0.25	0	0	0	0	0	0	0	0	0	0	0	0	0	0	0	4	5.50	-16.25	11.53	510.3391989	1951.87	1.38	3.30	0.03	4.25	AC		1200	1440					BCC	S		BCC	BCC_SS
Alloy 0611	AlNbTiV	0.25	0	0	0	0	0	0	0.25	0.25	0.25	0	0	0	0	0	0	0	0	0	0	0	0	0	0	0	4	5.50	-16.25	11.53	510.3391989	1951.87	1.38	3.30	0.03	4.25	AC		1200	1440					BCC	S		BCC	BCC_SS
Alloy 0612	HfNbTiVZr	0	0	0	0	0	0	0	0.2	0.2	0.2	0	0.2	0.2	0	0	0	0	0	0	0	0	0	0	0	0	5	8.06	0.16	13.38	597.541552	2301.60	192.49	6.08	0.14	4.40	AC								BCC�+�Im	Im	anon	BCC + Im	Im
Alloy 0613	HfNbTiVZr	0	0	0	0	0	0	0	0.2	0.2	0.2	0	0.2	0.2	0	0	0	0	0	0	0	0	0	0	0	0	5	8.06	0.16	13.38	597.541552	2301.60	192.49	6.08	0.14	4.40	AC				300	600			BCC	S		BCC	BCC_SS
Alloy 0614	HfNbTiVZr	0	0	0	0	0	0	0	0.2	0.2	0.2	0	0.2	0.2	0	0	0	0	0	0	0	0	0	0	0	0	5	8.06	0.16	13.38	597.541552	2301.60	192.49	6.08	0.14	4.40	AC				500	600			BCC	S		BCC	BCC_SS
Alloy 0615	HfNbTiVZr	0	0	0	0	0	0	0	0.2	0.2	0.2	0	0.2	0.2	0	0	0	0	0	0	0	0	0	0	0	0	5	8.06	0.16	13.38	597.541552	2301.60	192.49	6.08	0.14	4.40	AC				700	600			BCC	S		BCC	BCC_SS
Alloy 0616	HfNbTiVZr	0	0	0	0	0	0	0	0.2	0.2	0.2	0	0.2	0.2	0	0	0	0	0	0	0	0	0	0	0	0	5	8.06	0.16	13.38	597.541552	2301.60	192.49	6.08	0.14	4.40	AC				900	600			BCC�+�Im	Im	V2M Laves	BCC + Im	Im
Alloy 0617	CrHfNbTiZr	0	0	0.2	0	0	0	0	0.2	0	0.2	0	0.2	0.2	0	0	0	0	0	0	0	0	0	0	0	0	5	8.252868031	-4	13.38161053	529.5053322	2039.567895	7.736972532	8.626538583	0.144996552	4.6	AC								BCC�+�Im	Im	C15	BCC + Im	Im
Alloy 0618	CrHfNbTiZr	0	0	0.2	0	0	0	0	0.2	0	0.2	0	0.2	0.2	0	0	0	0	0	0	0	0	0	0	0	0	5	8.252868031	-4	13.38161053	529.5053322	2039.567895	7.736972532	8.626538583	0.144996552	4.6	AC				300	600			BCC�+�Im	Im	C15	BCC + Im	Im
Alloy 0619	CrHfNbTiZr	0	0	0.2	0	0	0	0	0.2	0	0.2	0	0.2	0.2	0	0	0	0	0	0	0	0	0	0	0	0	5	8.252868031	-4	13.38161053	529.5053322	2039.567895	7.736972532	8.626538583	0.144996552	4.6	AC				500	600			BCC�+�Im	Im	C15	BCC + Im	Im
Alloy 0620	CrHfNbTiZr	0	0	0.2	0	0	0	0	0.2	0	0.2	0	0.2	0.2	0	0	0	0	0	0	0	0	0	0	0	0	5	8.252868031	-4	13.38161053	529.5053322	2039.567895	7.736972532	8.626538583	0.144996552	4.6	AC				700	600			BCC�+�Im	Im	C15	BCC + Im	Im
Alloy 0621	CrHfNbTiZr	0	0	0.2	0	0	0	0	0.2	0	0.2	0	0.2	0.2	0	0	0	0	0	0	0	0	0	0	0	0	5	8.252868031	-4	13.38161053	529.5053322	2039.567895	7.736972532	8.626538583	0.144996552	4.6	AC				900	600			BCC�+�Im	Im	C15	BCC + Im	Im
Alloy 0622	NbCrMo0.5Ta0.5TiZr	0	0	0.2	0	0	0	0	0.2	0	0.2	0.1	0.2	0	0.1	0	0	0	0	0	0	0	0	0	0	0	6	7.99	-4.92	14.53	625.078928	2418.40	7.14	7.13	0.22	4.90	AC		1450	180			20 K/min		BCC1 + BCC2 + Im	Im	C15	BCC + Im	Im
Alloy 0623	NbCrMo0.5Ta0.5TiZr	0	0	0.2	0	0	0	0	0.2	0	0.2	0.1	0.2	0	0.1	0	0	0	0	0	0	0	0	0	0	0	6	7.99	-4.92	14.53	625.078928	2418.40	7.14	7.13	0.22	4.90	AC		1450	180			20 K/min		BCC1 + BCC2 + Im	Im	C15	BCC + Im	Im
Alloy 0624	NbCrMo0.5Ta0.5TiZr	0	0	0.2	0	0	0	0	0.2	0	0.2	0.1	0.2	0	0.1	0	0	0	0	0	0	0	0	0	0	0	6	7.99	-4.92	14.53	625.078928	2418.40	7.14	7.13	0.22	4.90	AC		1450	180			20 K/min		BCC1 + BCC2 + Im	Im	C15	BCC + Im	Im
Alloy 0625	NbCrMo0.5Ta0.5TiZr	0	0	0.2	0	0	0	0	0.2	0	0.2	0.1	0.2	0	0.1	0	0	0	0	0	0	0	0	0	0	0	6	7.99	-4.92	14.53	625.078928	2418.40	7.14	7.13	0.22	4.90	AC		1450	180			20 K/min		BCC1 + BCC2 + Im	Im	C15	BCC + Im	Im
Alloy 0626	NbTiVZr	0	0	0	0	0	0	0	0.25	0.25	0.25	0	0.25	0	0	0	0	0	0	0	0	0	0	0	0	0	4	6.46	-0.25	11.53	588.437985	2250.50	103.76	6.03	0.12	4.50	AC		1200	120	1200	1440			BCC	S		BCC	BCC_SS
Alloy 0627	NbTiVZr	0	0	0	0	0	0	0	0.25	0.25	0.25	0	0.25	0	0	0	0	0	0	0	0	0	0	0	0	0	4	6.46	-0.25	11.53	588.437985	2250.50	103.76	6.03	0.12	4.50	AC		1200	120	1200	1440			BCC	S		BCC	BCC_SS
Alloy 0628	NbTiVZr	0	0	0	0	0	0	0	0.25	0.25	0.25	0	0.25	0	0	0	0	0	0	0	0	0	0	0	0	0	4	6.46	-0.25	11.53	588.437985	2250.50	103.76	6.03	0.12	4.50	AC		1200	120	1200	1440			BCC	S		BCC	BCC_SS
Alloy 0629	NbTiVZr	0	0	0	0	0	0	0	0.25	0.25	0.25	0	0.25	0	0	0	0	0	0	0	0	0	0	0	0	0	4	6.46	-0.25	11.53	588.437985	2250.50	103.76	6.03	0.12	4.50	AC		1200	120	1200	1440			BCC	S		BCC	BCC_SS
Alloy 0630	NbTiV2Zr	0	0	0	0	0	0	0	0.2	0.4	0.2	0	0.2	0	0	0	0	0	0	0	0	0	0	0	0	0	4	6.411901676	-0.96	11.07635214	511.2740006	1952	25.67348434	7.480507608	0.112889326	4.6	AC		1200	120	1200	1440			BCC1 + BCC2 + BCC3	M		BCC	BCC_SS
Alloy 0631	NbTiV3Zr	0	0	0	0	0	0	0	0.166666667	0.5	0.166666667	0	0.166666667	0	0	0	0	0	0	0	0	0	0	0	0	0	4	6.370234728	-1.444444444	10.33033108	510.015496	1941.666667	15.83985423	7.497465242	0.107703296	4.666666667	AC		1200	120	1200	1440			BCC1 + BCC2 + BCC3	M		BCC	BCC_SS
Alloy 0632	NbTiV4Zr	0	0	0	0	0	0	0	0.142857143	0.571428571	0.142857143	0	0.142857143	0	0	0	0	0	0	0	0	0	0	0	0	0	4	6.338674258	-1.632653061	9.592743656	509.5032603	1934.285714	12.96991103	7.369032927	0.102678416	4.714285714	AC		1200	120	1200	1440			BCC1 + BCC2 + BCC3	M		BCC	BCC_SS
Alloy 0633	NbTiV5Zr	0	0	0	0	0	0	0	0.125	0.625	0.125	0	0.125	0	0	0	0	0	0	0	0	0	0	0	0	0	4	6.313940928	-1.6875	8.925931309	509.3311725	1928.75	11.64681964	7.187440703	0.098075226	4.75	AC		1200	120	1200	1440			BCC1 + BCC2 + BCC3	M		BCC	BCC_SS
Alloy 0634	CrNbTiZr	0	0	0.25	0	0	0	0	0.25	0	0.25	0	0.25	0	0	0	0	0	0	0	0	0	0	0	0	0	4	6.64	-5.00	11.53	588.2371325	2249.75	5.19	7.84	0.12	4.75	AC		1200	120	1200	1440			BCC + Laves	Im	C15	BCC + Im	Im
Alloy 0635	CrNbTiZr	0	0	0.25	0	0	0	0	0.25	0	0.25	0	0.25	0	0	0	0	0	0	0	0	0	0	0	0	0	4	6.64	-5.00	11.53	588.2371325	2249.75	5.19	7.84	0.12	4.75	AC		1200	120	1200	1440			BCC + Laves	Im	C15	BCC + Im	Im
Alloy 0636	CrNbTiZr	0	0	0.25	0	0	0	0	0.25	0	0.25	0	0.25	0	0	0	0	0	0	0	0	0	0	0	0	0	4	6.64	-5.00	11.53	588.2371325	2249.75	5.19	7.84	0.12	4.75	AC		1200	120	1200	1440			BCC + Laves	Im	C15	BCC + Im	Im
Alloy 0637	CrNbTiZr	0	0	0.25	0	0	0	0	0.25	0	0.25	0	0.25	0	0	0	0	0	0	0	0	0	0	0	0	0	4	6.64	-5.00	11.53	588.2371325	2249.75	5.19	7.84	0.12	4.75	AC		1200	120	1200	1440			BCC + Laves	Im	C15	BCC + Im	Im
Alloy 0638	CrNbTiVZr	0	0	0.2	0	0	0	0	0.2	0.2	0.2	0	0.2	0	0	0	0	0	0	0	0	0	0	0	0	0	5	6.56	-4.64	13.38	580.609528	2236.40	6.45	7.67	0.12	4.80	AC		1200	120	1200	1440			BCC + Laves	Im	C15	BCC + Im	Im
Alloy 0639	CrNbTiVZr	0	0	0.2	0	0	0	0	0.2	0.2	0.2	0	0.2	0	0	0	0	0	0	0	0	0	0	0	0	0	5	6.56	-4.64	13.38	580.609528	2236.40	6.45	7.67	0.12	4.80	AC		1200	120	1200	1440			BCC + Laves	Im	C15	BCC + Im	Im
Alloy 0640	CrNbTiVZr	0	0	0.2	0	0	0	0	0.2	0.2	0.2	0	0.2	0	0	0	0	0	0	0	0	0	0	0	0	0	5	6.56	-4.64	13.38	580.609528	2236.40	6.45	7.67	0.12	4.80	AC		1200	120	1200	1440			BCC + Laves	Im	C15	BCC + Im	Im
Alloy 0641	CrNbTiVZr	0	0	0.2	0	0	0	0	0.2	0.2	0.2	0	0.2	0	0	0	0	0	0	0	0	0	0	0	0	0	5	6.56	-4.64	13.38	580.609528	2236.40	6.45	7.67	0.12	4.80	AC		1200	120	1200	1440			BCC + Laves	Im	C15	BCC + Im	Im
Alloy 0642	MoNbHfZrTi	0	0	0	0	0	0	0	0.2	0	0.2	0.2	0.2	0.2	0	0	0	0	0	0	0	0	0	0	0	0	5	8.702267947	-3.2	13.38161053	558.4887336	2151.20329	10.13804735	6.097271121	0.309554519	4.6	AC		1100	600			FC		BCC	S		BCC	BCC_SS
Alloy 0643	MoNbHfZrTi	0	0	0	0	0	0	0	0.2	0	0.2	0.2	0.2	0.2	0	0	0	0	0	0	0	0	0	0	0	0	5	8.702267947	-3.2	13.38161053	558.4887336	2151.20329	10.13804735	6.097271121	0.309554519	4.6	AC		1100	600			FC		BCC	S		BCC	BCC_SS
Alloy 0644	MoNbHfZrTi	0	0	0	0	0	0	0	0.2	0	0.2	0.2	0.2	0.2	0	0	0	0	0	0	0	0	0	0	0	0	5	8.702267947	-3.2	13.38161053	558.4887336	2151.20329	10.13804735	6.097271121	0.309554519	4.6	AC		1100	600			FC		BCC	S		BCC	BCC_SS
Alloy 0645	HfNbTaTiZr	0	0	0	0	0	0	0	0.2	0	0.2	0	0.2	0.2	0.2	0	0	0	0	0	0	0	0	0	0	0	5	9.90	2.72	13.38	655.02398	2523.00	12.41	4.01	0.12	4.40	AC		1200	60	1200	1440			BCC	S		BCC	BCC_SS
Alloy 0646	HfNbTaTiZr	0	0	0	0	0	0	0	0.2	0	0.2	0	0.2	0.2	0.2	0	0	0	0	0	0	0	0	0	0	0	5	9.90	2.72	13.38	655.02398	2523.00	12.41	4.01	0.12	4.40	AC		1200	60	1200	1440			BCC	S		BCC	BCC_SS
Alloy 0647	HfNbTaTiZr	0	0	0	0	0	0	0	0.2	0	0.2	0	0.2	0.2	0.2	0	0	0	0	0	0	0	0	0	0	0	5	9.90	2.72	13.38	655.02398	2523.00	12.41	4.01	0.12	4.40	AC		1200	60	1200	1440			BCC	S		BCC	BCC_SS
Alloy 0648	HfNbTaTiZr	0	0	0	0	0	0	0	0.2	0	0.2	0	0.2	0.2	0.2	0	0	0	0	0	0	0	0	0	0	0	5	9.90	2.72	13.38	655.02398	2523.00	12.41	4.01	0.12	4.40	AC		1200	60	1200	1440			BCC	S		BCC	BCC_SS
Alloy 0649	HfNbTaTiZr	0	0	0	0	0	0	0	0.2	0	0.2	0	0.2	0.2	0.2	0	0	0	0	0	0	0	0	0	0	0	5	9.90	2.72	13.38	655.02398	2523.00	12.41	4.01	0.12	4.40	AC		1200	60	1200	1440			BCC	S		BCC	BCC_SS
Alloy 0650	HfNbTaTiZr	0	0	0	0	0	0	0	0.2	0	0.2	0	0.2	0.2	0.2	0	0	0	0	0	0	0	0	0	0	0	5	9.90	2.72	13.38	655.02398	2523.00	12.41	4.01	0.12	4.40	AC		1200	60	1200	1440			BCC	S		BCC	BCC_SS
Alloy 0651	HfNbTaTiZr	0	0	0	0	0	0	0	0.2	0	0.2	0	0.2	0.2	0.2	0	0	0	0	0	0	0	0	0	0	0	5	9.90	2.72	13.38	655.02398	2523.00	12.41	4.01	0.12	4.40	AC	CW	1200	120					BCC	S		BCC	BCC_SS
Alloy 0652	HfNbTaTiZr	0	0	0	0	0	0	0	0.2	0	0.2	0	0.2	0.2	0.2	0	0	0	0	0	0	0	0	0	0	0	5	9.90	2.72	13.38	655.02398	2523.00	12.41	4.01	0.12	4.40	AC	CW	1200	120	800	120	15 �C/min		BCC1 + BCC2	D		BCC	BCC_SS
Alloy 0653	HfNbTaTiZr	0	0	0	0	0	0	0	0.2	0	0.2	0	0.2	0.2	0.2	0	0	0	0	0	0	0	0	0	0	0	5	9.90	2.72	13.38	655.02398	2523.00	12.41	4.01	0.12	4.40	AC	CW	1200	120	1000	120	15 �C/min		BCC	S		BCC	BCC_SS
Alloy 0654	HfNbTaTiZr	0	0	0	0	0	0	0	0.2	0	0.2	0	0.2	0.2	0.2	0	0	0	0	0	0	0	0	0	0	0	5	9.90	2.72	13.38	655.02398	2523.00	12.41	4.01	0.12	4.40	AC	CW	1200	120	1200	1440	15 �C/min		BCC	S		BCC	BCC_SS
Alloy 0655	MoNbTaVW	0	0	0	0	0	0	0	0	0.2	0.2	0.2	0	0	0.2	0.2	0	0	0	0	0	0	0	0	0	0	5	12.36	-4.64	13.38	769.197496	2962.80	8.54	3.21	0.34	5.40	AC				1400	1140			BCC	S		BCC	BCC_SS
Alloy 0656	MoNbTaVW	0	0	0	0	0	0	0	0	0.2	0.2	0.2	0	0	0.2	0.2	0	0	0	0	0	0	0	0	0	0	5	12.36	-4.64	13.38	769.197496	2962.80	8.54	3.21	0.34	5.40	AC				1400	1140			BCC	S		BCC	BCC_SS
Alloy 0657	MoNbTaVW	0	0	0	0	0	0	0	0	0.2	0.2	0.2	0	0	0.2	0.2	0	0	0	0	0	0	0	0	0	0	5	12.36	-4.64	13.38	769.197496	2962.80	8.54	3.21	0.34	5.40	AC				1400	1140			BCC	S		BCC	BCC_SS
Alloy 0658	MoNbTaVW	0	0	0	0	0	0	0	0	0.2	0.2	0.2	0	0	0.2	0.2	0	0	0	0	0	0	0	0	0	0	5	12.36	-4.64	13.38	769.197496	2962.80	8.54	3.21	0.34	5.40	AC				1400	1140			BCC	S		BCC	BCC_SS
Alloy 0659	MoNbTaVW	0	0	0	0	0	0	0	0	0.2	0.2	0.2	0	0	0.2	0.2	0	0	0	0	0	0	0	0	0	0	5	12.36	-4.64	13.38	769.197496	2962.80	8.54	3.21	0.34	5.40	AC				1400	1140			BCC	S		BCC	BCC_SS
Alloy 0660	MoNbTaVW	0	0	0	0	0	0	0	0	0.2	0.2	0.2	0	0	0.2	0.2	0	0	0	0	0	0	0	0	0	0	5	12.36	-4.64	13.38	769.197496	2962.80	8.54	3.21	0.34	5.40	AC				1400	1140			BCC	S		BCC	BCC_SS
Alloy 0661	NbMoTaW	0	0	0	0	0	0	0	0	0	0.25	0.25	0	0	0.25	0.25	0	0	0	0	0	0	0	0	0	0	4	13.64	-6.50	11.53	825.6503925	3157.75	5.60	2.27	0.36	5.50	AC				1200	1440			BCC	S		BCC	BCC_SS
Alloy 0662	NbMoTaW	0	0	0	0	0	0	0	0	0	0.25	0.25	0	0	0.25	0.25	0	0	0	0	0	0	0	0	0	0	4	13.64	-6.50	11.53	825.6503925	3157.75	5.60	2.27	0.36	5.50	AC				1200	1440			BCC	S		BCC	BCC_SS
Alloy 0663	NbMoTaW	0	0	0	0	0	0	0	0	0	0.25	0.25	0	0	0.25	0.25	0	0	0	0	0	0	0	0	0	0	4	13.64	-6.50	11.53	825.6503925	3157.75	5.60	2.27	0.36	5.50	AC				1200	1440			BCC	S		BCC	BCC_SS
Alloy 0664	NbMoTaW	0	0	0	0	0	0	0	0	0	0.25	0.25	0	0	0.25	0.25	0	0	0	0	0	0	0	0	0	0	4	13.64	-6.50	11.53	825.6503925	3157.75	5.60	2.27	0.36	5.50	AC				1200	1440			BCC	S		BCC	BCC_SS
Alloy 0665	NbMoTaW	0	0	0	0	0	0	0	0	0	0.25	0.25	0	0	0.25	0.25	0	0	0	0	0	0	0	0	0	0	4	13.64	-6.50	11.53	825.6503925	3157.75	5.60	2.27	0.36	5.50	AC				1200	1440			BCC	S		BCC	BCC_SS
Alloy 0666	VNbMoTaW	0	0	0	0	0	0	0	0	0.2	0.2	0.2	0	0	0.2	0.2	0	0	0	0	0	0	0	0	0	0	5	12.36	-4.64	13.38	769.197496	2962.80	8.54	3.21	0.34	5.40	AC				1200	1440			BCC	S		BCC	BCC_SS
Alloy 0667	VNbMoTaW	0	0	0	0	0	0	0	0	0.2	0.2	0.2	0	0	0.2	0.2	0	0	0	0	0	0	0	0	0	0	5	12.36	-4.64	13.38	769.197496	2962.80	8.54	3.21	0.34	5.40	AC				1200	1440			BCC	S		BCC	BCC_SS
Alloy 0668	VNbMoTaW	0	0	0	0	0	0	0	0	0.2	0.2	0.2	0	0	0.2	0.2	0	0	0	0	0	0	0	0	0	0	5	12.36	-4.64	13.38	769.197496	2962.80	8.54	3.21	0.34	5.40	AC				1200	1440			BCC	S		BCC	BCC_SS
Alloy 0669	VNbMoTaW	0	0	0	0	0	0	0	0	0.2	0.2	0.2	0	0	0.2	0.2	0	0	0	0	0	0	0	0	0	0	5	12.36	-4.64	13.38	769.197496	2962.80	8.54	3.21	0.34	5.40	AC				1200	1440			BCC	S		BCC	BCC_SS
Alloy 0670	VNbMoTaW	0	0	0	0	0	0	0	0	0.2	0.2	0.2	0	0	0.2	0.2	0	0	0	0	0	0	0	0	0	0	5	12.36	-4.64	13.38	769.197496	2962.80	8.54	3.21	0.34	5.40	AC				1200	1440			BCC	S		BCC	BCC_SS
Alloy 0671	Al7.5CoCrNi	0.714285714	0.095238095	0.095238095	0	0.095238095	0	0	0	0	0	0	0	0	0	0	0	0	0	0	0	0	0	0	0	0	4	3.899333313	-14.27664399	7.584109888	246.5697241	929.047619	0.638637404	6.003747224	0.11075089	4.523809524	AC	CW	1000	1440	900	30			FCC + Im	Im	B2	FCC + Im	Im
Alloy 0672	CrMnFeCoNi	0	0.2	0.2	0.2	0.2	0	0.2	0	0	0	0	0	0	0	0	0	0	0	0	0	0	0	0	0	0	5	8.03	-4.16	13.38	467.623384	1801.20	5.79	0.92	0.14	8.00	AC	CW	1200	2880	950	60	AQ		FCC	S		FCC	FCC_SS
Alloy 0673	(CoCrNi)94Al3Ti3	0.03	0.313333333	0.313333333	0	0.313333333	0	0	0.03	0	0	0	0	0	0	0	0	0	0	0	0	0	0	0	0	0	5	7.887276237	-8.977422222	10.81920964	404.8363387	1544.145609	2.190127822	3.751220236	0.12265523	8.043333333	AC	CW	1200	120	800	120	WQ		FCC + Im	Im	L12	FCC + Im	Im
Alloy 0674	FeCoNiCr	0	0.25	0.25	0.25	0.25	0	0	0	0	0	0	0	0	0	0	0	0	0	0	0	0	0	0	0	0	4	8.19	-3.75	11.53	414.4320773	1585.00	5.71	0.30	0.10	8.25	AC		1200	240					FCC + Im	Im	anon	FCC + Im	Im
Alloy 0675	(FeCoNiCr)94Ti2Al4	0.04	0.235	0.235	0.235	0.235	0	0	0.02	0	0	0	0	0	0	0	0	0	0	0	0	0	0	0	0	0	6	7.767598763	-7.3763	13.03936365	396.2312503	1524.225483	3.177288416	3.706237868	0.109201648	7.955	AC		1200	240					FCC + Im	Im	anon	FCC + Im	Im
Alloy 0676	(FeCoNiCr)94Ti2Al4	0.04	0.235	0.235	0.235	0.235	0	0	0.02	0	0	0	0	0	0	0	0	0	0	0	0	0	0	0	0	0	6	7.767598763	-7.3763	13.03936365	396.2312503	1524.225483	3.177288416	3.706237868	0.109201648	7.955	AC	CW	1200	240	750	1080	WQ		FCC + Im	Im	L12	FCC + Im	Im
Alloy 0677	(FeCoNiCr)94Ti2Al4	0.04	0.235	0.235	0.235	0.235	0	0	0.02	0	0	0	0	0	0	0	0	0	0	0	0	0	0	0	0	0	6	7.767598763	-7.3763	13.03936365	396.2312503	1524.225483	3.177288416	3.706237868	0.109201648	7.955	AC	CW	1200	240	650	240	WQ		FCC + Im	Im	L13	FCC + Im	Im
Alloy 0678	Al0.5CoCrCuFeNi	0.090909091	0.181818182	0.181818182	0.181818182	0.181818182	0.181818182	0	0	0	0	0	0	0	0	0	0	0	0	0	0	0	0	0	0	0	6	7.62	-1.52	14.70	437.30038	1693.00	16.36	3.82	0.11	8.27	AC	CW							FCC + im	Im	L12	FCC + Im	Im
Alloy 0679	Al0.5CoCrCuFeNi	0.090909091	0.181818182	0.181818182	0.181818182	0.181818182	0.181818182	0	0	0	0	0	0	0	0	0	0	0	0	0	0	0	0	0	0	0	6	7.62	-1.52	14.70	437.30038	1693.00	16.36	3.82	0.11	8.27	AC	CW							FCC + im	Im	L12	FCC + Im	Im
Alloy 0680	Al0.5CoCrCuFeNi	0.090909091	0.181818182	0.181818182	0.181818182	0.181818182	0.181818182	0	0	0	0	0	0	0	0	0	0	0	0	0	0	0	0	0	0	0	6	7.62	-1.52	14.70	437.30038	1693.00	16.36	3.82	0.11	8.27	AC	CW							FCC + im	Im	L12	FCC + Im	Im
Alloy 0681	Al0.5CoCrCuFeNi	0.090909091	0.181818182	0.181818182	0.181818182	0.181818182	0.181818182	0	0	0	0	0	0	0	0	0	0	0	0	0	0	0	0	0	0	0	6	7.62	-1.52	14.70	437.30038	1693.00	16.36	3.82	0.11	8.27	AC	CW							FCC + im	Im	L12	FCC + Im	Im
Alloy 0682	Al0.5CoCrCuFeNi	0.090909091	0.181818182	0.181818182	0.181818182	0.181818182	0.181818182	0	0	0	0	0	0	0	0	0	0	0	0	0	0	0	0	0	0	0	6	7.62	-1.52	14.70	437.30038	1693.00	16.36	3.82	0.11	8.27	AC	CW							FCC + im	Im	L12	FCC + Im	Im
Alloy 0683	Al0.5CoCrCuFeNi	0.090909091	0.181818182	0.181818182	0.181818182	0.181818182	0.181818182	0	0	0	0	0	0	0	0	0	0	0	0	0	0	0	0	0	0	0	6	7.62	-1.52	14.70	437.30038	1693.00	16.36	3.82	0.11	8.27	AC	CW							FCC + im	Im	L12	FCC + Im	Im
Alloy 0684	Al0.5CoCrCuFeNi	0.090909091	0.181818182	0.181818182	0.181818182	0.181818182	0.181818182	0	0	0	0	0	0	0	0	0	0	0	0	0	0	0	0	0	0	0	6	7.62	-1.52	14.70	437.30038	1693.00	16.36	3.82	0.11	8.27	AC	CW							FCC + im	Im	L12	FCC + Im	Im
Alloy 0685	Al0.5CoCrCuFeNi	0.090909091	0.181818182	0.181818182	0.181818182	0.181818182	0.181818182	0	0	0	0	0	0	0	0	0	0	0	0	0	0	0	0	0	0	0	6	7.62	-1.52	14.70	437.30038	1693.00	16.36	3.82	0.11	8.27	AC	CW							FCC + im	Im	L12	FCC + Im	Im
Alloy 0686	Al0.5CoCrCuFeNi	0.090909091	0.181818182	0.181818182	0.181818182	0.181818182	0.181818182	0	0	0	0	0	0	0	0	0	0	0	0	0	0	0	0	0	0	0	6	7.62	-1.52	14.70	437.30038	1693.00	16.36	3.82	0.11	8.27	AC	CW	1000	360	900	300			FCC + Im	Im	L12	FCC + Im	Im
Alloy 0687	Al0.5CoCrCuFeNi	0.090909091	0.181818182	0.181818182	0.181818182	0.181818182	0.181818182	0	0	0	0	0	0	0	0	0	0	0	0	0	0	0	0	0	0	0	6	7.62	-1.52	14.70	437.30038	1693.00	16.36	3.82	0.11	8.27	AC	CW	1000	360	900	300			FCC + Im	Im	L12	FCC + Im	Im
Alloy 0688	Al0.5CoCrCuFeNi	0.090909091	0.181818182	0.181818182	0.181818182	0.181818182	0.181818182	0	0	0	0	0	0	0	0	0	0	0	0	0	0	0	0	0	0	0	6	7.62	-1.52	14.70	437.30038	1693.00	16.36	3.82	0.11	8.27	AC	CW	1000	360	900	300			FCC + Im	Im	L12	FCC + Im	Im
Alloy 0689	Al0.5CoCrCuFeNi	0.090909091	0.181818182	0.181818182	0.181818182	0.181818182	0.181818182	0	0	0	0	0	0	0	0	0	0	0	0	0	0	0	0	0	0	0	6	7.62	-1.52	14.70	437.30038	1693.00	16.36	3.82	0.11	8.27	AC	CW	1000	360	900	300			FCC + Im	Im	L12	FCC + Im	Im
Alloy 0690	Al0.5CoCrCuFeNi	0.090909091	0.181818182	0.181818182	0.181818182	0.181818182	0.181818182	0	0	0	0	0	0	0	0	0	0	0	0	0	0	0	0	0	0	0	6	7.62	-1.52	14.70	437.30038	1693.00	16.36	3.82	0.11	8.27	AC	CW	1000	360	900	300			FCC + Im	Im	L12	FCC + Im	Im
Alloy 0691	Al0.5CoCrCuFeNi	0.090909091	0.181818182	0.181818182	0.181818182	0.181818182	0.181818182	0	0	0	0	0	0	0	0	0	0	0	0	0	0	0	0	0	0	0	6	7.62	-1.52	14.70	437.30038	1693.00	16.36	3.82	0.11	8.27	AC	CW	1000	360	900	300			FCC + Im	Im	L12	FCC + Im	Im
Alloy 0692	Al0.5CoCrCuFeNi	0.090909091	0.181818182	0.181818182	0.181818182	0.181818182	0.181818182	0	0	0	0	0	0	0	0	0	0	0	0	0	0	0	0	0	0	0	6	7.62	-1.52	14.70	437.30038	1693.00	16.36	3.82	0.11	8.27	AC	CW	1000	360	900	300			FCC + Im	Im	L12	FCC + Im	Im
Alloy 0693	CoCrNi	0	0.333333333	0.333333333	0	0.333333333	0	0	0	0	0	0	0	0	0	0	0	0	0	0	0	0	0	0	0	0	3	8.28	-4.89	9.13	499.23715	1892.00	3.54	1.12	0.11	8.33	AC	CW	1200	1440	1000	60			FCC	S		FCC	FCC_SS
Alloy 0694	CoCrNi	0	0.333333333	0.333333333	0	0.333333333	0	0	0	0	0	0	0	0	0	0	0	0	0	0	0	0	0	0	0	0	3	8.28	-4.89	9.13	499.23715	1892.00	3.54	1.12	0.11	8.33	AC	CW	1200	1440	1000	60			FCC	S		FCC	FCC_SS
Alloy 0695	CoCrNi	0	0.333333333	0.333333333	0	0.333333333	0	0	0	0	0	0	0	0	0	0	0	0	0	0	0	0	0	0	0	0	3	8.28	-4.89	9.13	499.23715	1892.00	3.54	1.12	0.11	8.33	AC	CW	1200	1440	1000	60			FCC	S		FCC	FCC_SS
Alloy 0696	CoCrNi	0	0.333333333	0.333333333	0	0.333333333	0	0	0	0	0	0	0	0	0	0	0	0	0	0	0	0	0	0	0	0	3	8.28	-4.89	9.13	499.23715	1892.00	3.54	1.12	0.11	8.33	AC	CW	1200	1440	1000	60			FCC	S		FCC	FCC_SS
Alloy 0697	CoCrNi	0	0.333333333	0.333333333	0	0.333333333	0	0	0	0	0	0	0	0	0	0	0	0	0	0	0	0	0	0	0	0	3	8.28	-4.89	9.13	499.23715	1892.00	3.54	1.12	0.11	8.33	AC	CW	1200	1440	1000	60			FCC	S		FCC	FCC_SS
Alloy 0698	CoMnNi	0	0.333333333	0	0	0.333333333	0	0.333333333	0	0	0	0	0	0	0	0	0	0	0	0	0	0	0	0	0	0	3	8.372634415	-5.777777778	9.134370237	368.7904174	1397.666667	2.641475428	3.73468262	0.163095064	8.666666667	AC	CW	1100	1440	1000	60			FCC	S		FCC	FCC_SS
Alloy 0699	CoMnNi	0	0.333333333	0	0	0.333333333	0	0.333333333	0	0	0	0	0	0	0	0	0	0	0	0	0	0	0	0	0	0	3	8.372634415	-5.777777778	9.134370237	368.7904174	1397.666667	2.641475428	3.73468262	0.163095064	8.666666667	AC	CW	1100	1440	1000	60			FCC	S		FCC	FCC_SS
Alloy 0700	CoMnNi	0	0.333333333	0	0	0.333333333	0	0.333333333	0	0	0	0	0	0	0	0	0	0	0	0	0	0	0	0	0	0	3	8.372634415	-5.777777778	9.134370237	368.7904174	1397.666667	2.641475428	3.73468262	0.163095064	8.666666667	AC	CW	1100	1440	1000	60			FCC	S		FCC	FCC_SS
Alloy 0701	CoMnNi	0	0.333333333	0	0	0.333333333	0	0.333333333	0	0	0	0	0	0	0	0	0	0	0	0	0	0	0	0	0	0	3	8.372634415	-5.777777778	9.134370237	368.7904174	1397.666667	2.641475428	3.73468262	0.163095064	8.666666667	AC	CW	1100	1440	1000	60			FCC	S		FCC	FCC_SS
Alloy 0702	CoMnNi	0	0.333333333	0	0	0.333333333	0	0.333333333	0	0	0	0	0	0	0	0	0	0	0	0	0	0	0	0	0	0	3	8.372634415	-5.777777778	9.134370237	368.7904174	1397.666667	2.641475428	3.73468262	0.163095064	8.666666667	AC	CW	1100	1440	1000	60			FCC	S		FCC	FCC_SS
Alloy 0703	CoFeNi	0	0.333333333	0	0.333333333	0.333333333	0	0	0	0	0	0	0	0	0	0	0	0	0	0	0	0	0	0	0	0	3	8.54	-1.33	9.13	466.7847	1769.00	12.12	0.75	0.03	9.00	AC	CW	1200	1440	1000	60			FCC	S		FCC	FCC_SS
Alloy 0704	CoFeNi	0	0.333333333	0	0.333333333	0.333333333	0	0	0	0	0	0	0	0	0	0	0	0	0	0	0	0	0	0	0	0	3	8.54	-1.33	9.13	466.7847	1769.00	12.12	0.75	0.03	9.00	AC	CW	1200	1440	1000	60			FCC	S		FCC	FCC_SS
Alloy 0705	CoFeNi	0	0.333333333	0	0.333333333	0.333333333	0	0	0	0	0	0	0	0	0	0	0	0	0	0	0	0	0	0	0	0	3	8.54	-1.33	9.13	466.7847	1769.00	12.12	0.75	0.03	9.00	AC	CW	1200	1440	1000	60			FCC	S		FCC	FCC_SS
Alloy 0706	CoFeNi	0	0.333333333	0	0.333333333	0.333333333	0	0	0	0	0	0	0	0	0	0	0	0	0	0	0	0	0	0	0	0	3	8.54	-1.33	9.13	466.7847	1769.00	12.12	0.75	0.03	9.00	AC	CW	1200	1440	1000	60			FCC	S		FCC	FCC_SS
Alloy 0707	CoFeNi	0	0.333333333	0	0.333333333	0.333333333	0	0	0	0	0	0	0	0	0	0	0	0	0	0	0	0	0	0	0	0	3	8.54	-1.33	9.13	466.7847	1769.00	12.12	0.75	0.03	9.00	AC	CW	1200	1440	1000	60			FCC	S		FCC	FCC_SS
Alloy 0708	FeMnNi	0	0	0	0.333333333	0.333333333	0	0.333333333	0	0	0	0	0	0	0	0	0	0	0	0	0	0	0	0	0	0	3	8.037856306	-4.444444444	9.134370237	372.3099592	1411	3.461321168	3.928542706	0.154344492	8.333333333	AC	CW	1100	1440	1000	60			FCC	S		FCC	FCC_SS
Alloy 0709	FeMnNi	0	0	0	0.333333333	0.333333333	0	0.333333333	0	0	0	0	0	0	0	0	0	0	0	0	0	0	0	0	0	0	3	8.037856306	-4.444444444	9.134370237	372.3099592	1411	3.461321168	3.928542706	0.154344492	8.333333333	AC	CW	1100	1440	1000	60			FCC	S		FCC	FCC_SS
Alloy 0710	FeMnNi	0	0	0	0.333333333	0.333333333	0	0.333333333	0	0	0	0	0	0	0	0	0	0	0	0	0	0	0	0	0	0	3	8.037856306	-4.444444444	9.134370237	372.3099592	1411	3.461321168	3.928542706	0.154344492	8.333333333	AC	CW	1100	1440	1000	60			FCC	S		FCC	FCC_SS
Alloy 0711	FeMnNi	0	0	0	0.333333333	0.333333333	0	0.333333333	0	0	0	0	0	0	0	0	0	0	0	0	0	0	0	0	0	0	3	8.037856306	-4.444444444	9.134370237	372.3099592	1411	3.461321168	3.928542706	0.154344492	8.333333333	AC	CW	1100	1440	1000	60			FCC	S		FCC	FCC_SS
Alloy 0712	FeMnNi	0	0	0	0.333333333	0.333333333	0	0.333333333	0	0	0	0	0	0	0	0	0	0	0	0	0	0	0	0	0	0	3	8.037856306	-4.444444444	9.134370237	372.3099592	1411	3.461321168	3.928542706	0.154344492	8.333333333	AC	CW	1100	1440	1000	60			FCC	S		FCC	FCC_SS
Alloy 0713	CoCrFeNi	0	0.25	0.25	0.25	0.25	0	0	0	0	0	0	0	0	0	0	0	0	0	0	0	0	0	0	0	0	4	8.17	-3.75	11.53	489.4027225	1871.75	5.75	1.03	0.10	8.25	AC	CW	1200	1440	1000	60			FCC	S		FCC	FCC_SS
Alloy 0714	CoCrFeNi	0	0.25	0.25	0.25	0.25	0	0	0	0	0	0	0	0	0	0	0	0	0	0	0	0	0	0	0	0	4	8.17	-3.75	11.53	489.4027225	1871.75	5.75	1.03	0.10	8.25	AC	CW	1200	1440	1000	60			FCC	S		FCC	FCC_SS
Alloy 0715	CoCrFeNi	0	0.25	0.25	0.25	0.25	0	0	0	0	0	0	0	0	0	0	0	0	0	0	0	0	0	0	0	0	4	8.17	-3.75	11.53	489.4027225	1871.75	5.75	1.03	0.10	8.25	AC	CW	1200	1440	1000	60			FCC	S		FCC	FCC_SS
Alloy 0716	CoCrFeNi	0	0.25	0.25	0.25	0.25	0	0	0	0	0	0	0	0	0	0	0	0	0	0	0	0	0	0	0	0	4	8.17	-3.75	11.53	489.4027225	1871.75	5.75	1.03	0.10	8.25	AC	CW	1200	1440	1000	60			FCC	S		FCC	FCC_SS
Alloy 0717	CoCrFeNi	0	0.25	0.25	0.25	0.25	0	0	0	0	0	0	0	0	0	0	0	0	0	0	0	0	0	0	0	0	4	8.17	-3.75	11.53	489.4027225	1871.75	5.75	1.03	0.10	8.25	AC	CW	1200	1440	1000	60			FCC	S		FCC	FCC_SS
Alloy 0718	CoFeMnNi	0	0.25	0	0.25	0.25	0	0.25	0	0	0	0	0	0	0	0	0	0	0	0	0	0	0	0	0	0	4	8.26	-4.00	11.53	446.194555	1706.50	4.92	0.66	0.14	8.50	AC	CW	1100	1440	1000	60			FCC	S		FCC	FCC_SS
Alloy 0719	CoFeMnNi	0	0.25	0	0.25	0.25	0	0.25	0	0	0	0	0	0	0	0	0	0	0	0	0	0	0	0	0	0	4	8.26	-4.00	11.53	446.194555	1706.50	4.92	0.66	0.14	8.50	AC	CW	1100	1440	1000	60			FCC	S		FCC	FCC_SS
Alloy 0720	CoFeMnNi	0	0.25	0	0.25	0.25	0	0.25	0	0	0	0	0	0	0	0	0	0	0	0	0	0	0	0	0	0	4	8.26	-4.00	11.53	446.194555	1706.50	4.92	0.66	0.14	8.50	AC	CW	1100	1440	1000	60			FCC	S		FCC	FCC_SS
Alloy 0721	CoFeMnNi	0	0.25	0	0.25	0.25	0	0.25	0	0	0	0	0	0	0	0	0	0	0	0	0	0	0	0	0	0	4	8.26	-4.00	11.53	446.194555	1706.50	4.92	0.66	0.14	8.50	AC	CW	1100	1440	1000	60			FCC	S		FCC	FCC_SS
Alloy 0722	CoFeMnNi	0	0.25	0	0.25	0.25	0	0.25	0	0	0	0	0	0	0	0	0	0	0	0	0	0	0	0	0	0	4	8.26	-4.00	11.53	446.194555	1706.50	4.92	0.66	0.14	8.50	AC	CW	1100	1440	1000	60			FCC	S		FCC	FCC_SS
Alloy 0723	CoCrMnNi	0	0.25	0.25	0	0.25	0	0.25	0	0	0	0	0	0	0	0	0	0	0	0	0	0	0	0	0	0	4	8.065458132	-5.5	11.52629192	395.4734835	1512.5	3.74216785	3.446992938	0.150499169	8	AC	CW	1100	1440	1000	60			FCC	S		FCC	FCC_SS
Alloy 0724	CoCrMnNi	0	0.25	0.25	0	0.25	0	0.25	0	0	0	0	0	0	0	0	0	0	0	0	0	0	0	0	0	0	4	8.065458132	-5.5	11.52629192	395.4734835	1512.5	3.74216785	3.446992938	0.150499169	8	AC	CW	1100	1440	1000	60			FCC	S		FCC	FCC_SS
Alloy 0725	CoCrMnNi	0	0.25	0.25	0	0.25	0	0.25	0	0	0	0	0	0	0	0	0	0	0	0	0	0	0	0	0	0	4	8.065458132	-5.5	11.52629192	395.4734835	1512.5	3.74216785	3.446992938	0.150499169	8	AC	CW	1100	1440	1000	60			FCC	S		FCC	FCC_SS
Alloy 0726	CoCrMnNi	0	0.25	0.25	0	0.25	0	0.25	0	0	0	0	0	0	0	0	0	0	0	0	0	0	0	0	0	0	4	8.065458132	-5.5	11.52629192	395.4734835	1512.5	3.74216785	3.446992938	0.150499169	8	AC	CW	1100	1440	1000	60			FCC	S		FCC	FCC_SS
Alloy 0727	CoCrMnNi	0	0.25	0.25	0	0.25	0	0.25	0	0	0	0	0	0	0	0	0	0	0	0	0	0	0	0	0	0	4	8.065458132	-5.5	11.52629192	395.4734835	1512.5	3.74216785	3.446992938	0.150499169	8	AC	CW	1100	1440	1000	60			FCC	S		FCC	FCC_SS
Alloy 0728	CoCrMoNbTi0.4	0	0.227272727	0.227272727	0	0	0	0	0.090909091	0	0.227272727	0.227272727	0	0	0	0	0	0	0	0	0	0	0	0	0	0	5	8.327142669	-12.76859504	13.01133249	541.0069404	2080.935735	2.398838096	6.235777745	0.224942601	6.272727273	AC								BCC1 + BCC2	D		BCC	BCC_SS
Alloy 0729	CoCrMoNbTi0.4	0	0.227272727	0.227272727	0	0	0	0	0.090909091	0	0.227272727	0.227272727	0	0	0	0	0	0	0	0	0	0	0	0	0	0	5	8.327142669	-12.76859504	13.01133249	541.0069404	2080.935735	2.398838096	6.235777745	0.224942601	6.272727273	AC				800	1200			BCC1 + BCC2 + Laves	Im	(Co,Cr)2Nb-type Laves	BCC + Im	Im
Alloy 0730	CoCrMoNbTi0.4	0	0.227272727	0.227272727	0	0	0	0	0.090909091	0	0.227272727	0.227272727	0	0	0	0	0	0	0	0	0	0	0	0	0	0	5	8.327142669	-12.76859504	13.01133249	541.0069404	2080.935735	2.398838096	6.235777745	0.224942601	6.272727273	AC				1000	1200			BCC1 + BCC2 + Laves	Im	(Co,Cr)2Nb-type Laves	BCC + Im	Im
Alloy 0731	CoCrMoNbTi0.4	0	0.227272727	0.227272727	0	0	0	0	0.090909091	0	0.227272727	0.227272727	0	0	0	0	0	0	0	0	0	0	0	0	0	0	5	8.327142669	-12.76859504	13.01133249	541.0069404	2080.935735	2.398838096	6.235777745	0.224942601	6.272727273	AC				1200	1200			BCC1 + BCC2 + Laves	Im	(Co,Cr)2Nb-type Laves	BCC + Im	Im
Alloy 0732	CoCrFeMnNi	0	0.2	0.2	0.2	0.2	0	0.2	0	0	0	0	0	0	0	0	0	0	0	0	0	0	0	0	0	0	5	8.03	-4.16	13.38	467.623384	1801.20	5.79	0.92	0.14	8.00	AC								FCC	S		FCC	FCC_SS
Alloy 0733	CoCrFeMnNiNbC	0	0.142857143	0.142857143	0.142857143	0.142857143	0	0.142857143	0	0	0.142857143	0	0	0	0	0	0.142857143	0	0	0	0	0	0	0	0	0	7	7.541513395	-38.20408163	16.17919618	417.8988372	1627.348856	0.804849705	15.89918052	0.31244918	7	AC		1200	1440					FCC	S		FCC	FCC_SS
Alloy 0734	CoCrFeMnNi	0	0.2	0.2	0.2	0.2	0	0.2	0	0	0	0	0	0	0	0	0	0	0	0	0	0	0	0	0	0	5	8.03	-4.16	13.38	467.623384	1801.20	5.79	0.92	0.14	8.00	AC								FCC	S		FCC	FCC_SS
Alloy 0735	CoCrFeMnNiNbC	0	0.142857143	0.142857143	0.142857143	0.142857143	0	0.142857143	0	0	0.142857143	0	0	0	0	0	0.142857143	0	0	0	0	0	0	0	0	0	7	7.541513395	-38.20408163	16.17919618	417.8988372	1627.348856	0.804849705	15.89918052	0.31244918	7	AC		1200	1440					FCC	S		FCC	FCC_SS
Alloy 0736	CoCrFeNiNb0.25	0	0.235294118	0.235294118	0.235294118	0.235294118	0	0	0	0	0.058823529	0	0	0	0	0	0	0	0	0	0	0	0	0	0	0	5	8.220116521	-7.640138408	12.70837022	421.4119843	1619.028721	3.147391633	3.422566258	0.107142824	8.058823529	AC								FCC + Im	Im	(CrFe)(CoNi)Nb-type Laves	FCC + Im	Im
Alloy 0737	CoCrFeNiNb0.25	0	0.235294118	0.235294118	0.235294118	0.235294118	0	0	0	0	0.058823529	0	0	0	0	0	0	0	0	0	0	0	0	0	0	0	5	8.220116521	-7.640138408	12.70837022	421.4119843	1619.028721	3.147391633	3.422566258	0.107142824	8.058823529	AC				750	10080	AQ		FCC + Im	Im	(CrFe)(CoNi)Nb-type Laves	FCC + Im	Im
Alloy 0738	CoCrCuFeNi	0	0.2	0.2	0.2	0.2	0.2	0	0	0	0	0	0	0	0	0	0	0	0	0	0	0	0	0	0	0	5	8.33	3.20	13.38	459.257999	1768.95	7.40	1.07	0.09	8.80	AC								FCC	S		FCC	FCC_SS
Alloy 0739	CoCrMoNbTi	0	0.2	0.2	0	0	0	0	0.2	0	0.2	0.2	0	0	0	0	0	0	0	0	0	0	0	0	0	0	5	7.790279977	-13.44	13.38161053	529.1503242	2038.236834	2.301345118	6.534212985	0.227191549	6	AC							Ti0	BCC + Laves	Im	Cr2Nb	BCC + Im	Im
Alloy 0740	CoCrMoNbTi0.2	0	0.238095238	0.238095238	0	0	0	0	0.047619048	0	0.238095238	0.238095238	0	0	0	0	0	0	0	0	0	0	0	0	0	0	5	8.547804774	-12.33560091	12.56917544	546.2139225	2097.394804	2.415431057	6.049819476	0.222844933	6.380952381	AC							Ti0.2	BCC + Laves	Im	Cr2Nb	BCC + Im	Im
Alloy 0741	CoCrMoNbTi0.4	0	0.227272727	0.227272727	0	0	0	0	0.090909091	0	0.227272727	0.227272727	0	0	0	0	0	0	0	0	0	0	0	0	0	0	5	8.327142669	-12.76859504	13.01133249	541.0069404	2080.935735	2.398838096	6.235777745	0.224942601	6.272727273	AC							Ti0.4	BCC	S		BCC	BCC_SS
Alloy 0742	CoCrMoNbTi0.5	0	0.222222222	0.222222222	0	0	0	0	0.111111111	0	0.222222222	0.222222222	0	0	0	0	0	0	0	0	0	0	0	0	0	0	5	8.225679421	-12.9382716	13.14594406	538.7066514	2073.162136	2.383972839	6.308580241	0.225684145	6.222222222	AC							Ti0.5	BCC + Laves	Im	Cr2Nb	BCC + Im	Im
Alloy 0743	CoCrMoNbTi1.0	0	0.2	0.2	0	0	0	0	0.2	0	0.2	0.2	0	0	0	0	0	0	0	0	0	0	0	0	0	0	5	7.790279977	-13.44	13.38161053	529.1503242	2038.236834	2.301345118	6.534212985	0.227191549	6	AC							Ti1.0	BCC + Laves	Im	Cr2Nb + Co2Ti	BCC + Im	Im
Alloy 0744	AlCoCrFeNiC1.5	0.153846154	0.153846154	0.153846154	0.153846154	0.153846154	0	0	0	0	0	0	0	0	0	0	0.230769231	0	0	0	0	0	0	0	0	0	6	6.571528178	-15.38461538	14.78505343	376.5450366	1458.32155	1.66399346	5.146767188	0.122759205	6.692307692	AC								BCC + Im	Im	eta + graphite	BCC + Im	Im
Alloy 0745	Fe36Ni18Mn33Al13	0.13	0	0	0.36	0.18	0	0.33	0	0	0	0	0	0	0	0	0	0	0	0	0	0	0	0	0	0	4	6.992100479	-9.798	10.87153784	343.5855689	1310.79	1.757487614	5.351956687	0.148163558	7.38	AC								FCC + Im	Im	B2	FCC + Im	Im
Alloy 0746	Fe36Ni18Mn33Al13Ti2	0.12745098	0	0	0.352941176	0.176470588	0	0.323529412	0.019607843	0	0	0	0	0	0	0	0	0	0	0	0	0	0	0	0	0	5	6.924875452	-10.87543253	11.46079052	341.2440474	1304.794503	1.662875602	5.55053626	0.148891199	7.31372549	AC								FCC + Im	Im	B2	FCC + Im	Im
Alloy 0747	Fe36Ni18Mn33Al13Ti2	0.12745098	0	0	0.352941176	0.176470588	0	0.323529412	0.019607843	0	0	0	0	0	0	0	0	0	0	0	0	0	0	0	0	0	5	6.924875452	-10.87543253	11.46079052	341.2440474	1304.794503	1.662875602	5.55053626	0.148891199	7.31372549	AC				550	1440	AQ		FCC + Im	Im	B2	FCC + Im	Im
Alloy 0748	Fe36Ni18Mn33Al13Ti4	0.125	0	0	0.346153846	0.173076923	0	0.317307692	0.038461538	0	0	0	0	0	0	0	0	0	0	0	0	0	0	0	0	0	5	6.861238055	-11.8635355	11.80885555	342.0813631	1309.742822	1.575597147	5.723897154	0.149505967	7.25	AC								FCC + Im	Im	B2	FCC + Im	Im
Alloy 0749	Fe36Ni18Mn33Al13Ti4	0.125	0	0	0.346153846	0.173076923	0	0.317307692	0.038461538	0	0	0	0	0	0	0	0	0	0	0	0	0	0	0	0	0	5	6.861238055	-11.8635355	11.80885555	342.0813631	1309.742822	1.575597147	5.723897154	0.149505967	7.25	AC				550	1440	AQ		FCC + Im	Im	B2	FCC + Im	Im
Alloy 0750	Fe36Ni18Mn33Al13Ti4	0.125	0	0	0.346153846	0.173076923	0	0.317307692	0.038461538	0	0	0	0	0	0	0	0	0	0	0	0	0	0	0	0	0	5	6.861238055	-11.8635355	11.80885555	342.0813631	1309.742822	1.575597147	5.723897154	0.149505967	7.25	AC				900	1200	AQ		FCC + Im	Im	B2	FCC + Im	Im
Alloy 0751	Fe36Ni18Mn33Al13Ti6	0.12745098	0	0	0.352941176	0.176470588	0	0.323529412	0.019607843	0	0	0	0	0	0	0	0	0	0	0	0	0	0	0	0	0	5	6.800908559	-12.77002492	12.06471769	343.0010535	1314.555167	1.500013878	5.87601992	0.150019935	7.188679245	AC								FCC + Im	Im	B2	FCC + Im	Im
Alloy 0752	Fe36Ni18Mn33Al13Ti6	0.12745098	0	0	0.352941176	0.176470588	0	0.323529412	0.019607843	0	0	0	0	0	0	0	0	0	0	0	0	0	0	0	0	0	5	6.800908559	-12.77002492	12.06471769	343.0010535	1314.555167	1.500013878	5.87601992	0.150019935	7.188679245	AC								FCC + Im	Im	B2	FCC + Im	Im
Alloy 0753	Fe36Ni18Mn33Al13Ti2	0.12745098	0	0	0.352941176	0.176470588	0	0.323529412	0.019607843	0	0	0	0	0	0	0	0	0	0	0	0	0	0	0	0	0	5	6.924875452	-10.87543253	11.46079052	341.2440474	1304.794503	1.662875602	5.55053626	0.148891199	7.31372549	AC								FCC + Im	Im	B2	FCC + Im	Im
Alloy 0754	Fe30Ni20Mn35Al15	0.15	0	0	0.3	0.2	0	0.35	0	0	0	0	0	0	0	0	0	0	0	0	0	0	0	0	0	0	4	6.870634339	-11.33	11.10051501	336.7521228	1285.85	1.527423027	5.423557397	0.150847605	7.3	AC								FCC + Im	Im	B2	FCC + Im	Im
Alloy 0755	Fe33Ni19Mn34Al14	0.14	0	0	0.33	0.19	0	0.34	0	0	0	0	0	0	0	0	0	0	0	0	0	0	0	0	0	0	4	6.931149464	-10.56	11.00376389	340.1443933	1298.32	1.637508034	5.393118654	0.149570585	7.34	AC								FCC + Im	Im	B2	FCC + Im	Im
Alloy 0756	Fe29Ni19Mn38Al14	0.14	0	0	0.29	0.19	0	0.38	0	0	0	0	0	0	0	0	0	0	0	0	0	0	0	0	0	0	4	6.915332266	-10.9216	10.95397309	337.1689421	1286.72	1.564493664	5.316103858	0.15132746	7.3	AC								FCC + Im	Im	B2	FCC + Im	Im
Alloy 0757	Fe36Ni18Mn33Al13	0.13	0	0	0.36	0.18	0	0.33	0	0	0	0	0	0	0	0	0	0	0	0	0	0	0	0	0	0	4	6.992100479	-9.798	10.87153784	343.5855689	1310.79	1.757487614	5.351956687	0.148163558	7.38	AC								FCC + Im	Im	B2	FCC + Im	Im
Alloy 0758	Fe31Ni18Mn38Al13	0.13	0	0	0.31	0.18	0	0.38	0	0	0	0	0	0	0	0	0	0	0	0	0	0	0	0	0	0	4	6.972144563	-10.222	10.84738881	339.8155864	1296.29	1.66545939	5.270017825	0.150637446	7.33	AC								FCC + Im	Im	B2	FCC + Im	Im
Alloy 0759	Fe33Ni17Mn38Al12	0.12	0	0	0.33	0.17	0	0.38	0	0	0	0	0	0	0	0	0	0	0	0	0	0	0	0	0	0	4	7.029321233	-9.5192	10.71904514	342.4926885	1305.86	1.778035914	5.218919898	0.149931184	7.36	AC								FCC + Im	Im	B2	FCC + Im	Im
Alloy 0760	Fe34Ni16Mn39Al11	0.11	0	0	0.34	0.16	0	0.39	0	0	0	0	0	0	0	0	0	0	0	0	0	0	0	0	0	0	4	7.082812618	-8.8868	10.55966527	344.4519257	1312.53	1.884170909	5.146793324	0.149598262	7.38	AC								FCC + Im	Im	B2	FCC + Im	Im
Alloy 0761	Fe36Ni18Mn33Al13	0.13	0	0	0.36	0.18	0	0.33	0	0	0	0	0	0	0	0	0	0	0	0	0	0	0	0	0	0	4	6.992100479	-9.798	10.87153784	343.5855689	1310.79	1.757487614	5.351956687	0.148163558	7.38	AC								FCC + Im	Im	B2	FCC + Im	Im
Alloy 0762	Fe36Ni18Mn33Al13	0.13	0	0	0.36	0.18	0	0.33	0	0	0	0	0	0	0	0	0	0	0	0	0	0	0	0	0	0	4	6.992100479	-9.798	10.87153784	343.5855689	1310.79	1.757487614	5.351956687	0.148163558	7.38	AC								FCC + Im	Im	B2	FCC + Im	Im
Alloy 0763	Fe36Ni18Mn33Al13	0.13	0	0	0.36	0.18	0	0.33	0	0	0	0	0	0	0	0	0	0	0	0	0	0	0	0	0	0	4	6.992100479	-9.798	10.87153784	343.5855689	1310.79	1.757487614	5.351956687	0.148163558	7.38	AC								FCC + Im	Im	B2	FCC + Im	Im
Alloy 0764	Fe36Ni18Mn33Al13	0.13	0	0	0.36	0.18	0	0.33	0	0	0	0	0	0	0	0	0	0	0	0	0	0	0	0	0	0	4	6.992100479	-9.798	10.87153784	343.5855689	1310.79	1.757487614	5.351956687	0.148163558	7.38	AC								FCC + Im	Im	B2	FCC + Im	Im
Alloy 0765	Fe36Ni18Mn33Al13	0.13	0	0	0.36	0.18	0	0.33	0	0	0	0	0	0	0	0	0	0	0	0	0	0	0	0	0	0	4	6.992100479	-9.798	10.87153784	343.5855689	1310.79	1.757487614	5.351956687	0.148163558	7.38	AC								FCC + Im	Im	B2	FCC + Im	Im
Alloy 0766	Fe36Ni18Mn33Al13	0.13	0	0	0.36	0.18	0	0.33	0	0	0	0	0	0	0	0	0	0	0	0	0	0	0	0	0	0	4	6.992100479	-9.798	10.87153784	343.5855689	1310.79	1.757487614	5.351956687	0.148163558	7.38	AC								FCC + Im	Im	B2	FCC + Im	Im
Alloy 0767	Fe36Ni18Mn33Al13	0.13	0	0	0.36	0.18	0	0.33	0	0	0	0	0	0	0	0	0	0	0	0	0	0	0	0	0	0	4	6.992100479	-9.798	10.87153784	343.5855689	1310.79	1.757487614	5.351956687	0.148163558	7.38	AC								FCC + Im	Im	B2	FCC + Im	Im
Alloy 0768	Fe36Ni18Mn33Al13	0.13	0	0	0.36	0.18	0	0.33	0	0	0	0	0	0	0	0	0	0	0	0	0	0	0	0	0	0	4	6.992100479	-9.798	10.87153784	343.5855689	1310.79	1.757487614	5.351956687	0.148163558	7.38	AC								FCC + Im	Im	B2	FCC + Im	Im
Alloy 0769	Fe36Ni18Mn33Al13	0.13	0	0	0.36	0.18	0	0.33	0	0	0	0	0	0	0	0	0	0	0	0	0	0	0	0	0	0	4	6.992100479	-9.798	10.87153784	343.5855689	1310.79	1.757487614	5.351956687	0.148163558	7.38	AC								FCC + Im	Im	B2	FCC + Im	Im
Alloy 0770	Al0.3CrFe1.5MnNi	0.0625	0	0.208333333	0.3125	0.208333333	0	0.208333333	0	0	0	0	0	0	0	0	0	0	0	0	0	0	0	0	0	0	5	7.385875928	-6.553819444	12.61433915	373.8084995	1435.620733	3.288923924	4.546837188	0.135874227	7.479166667	AC								BCC	S		BCC	BCC_SS
Alloy 0771	Al0.3CrFe1.5MnNi0.5Ti0.2	0.066666667	0	0.222222222	0.333333333	0.111111111	0	0.222222222	0.044444444	0	0	0	0	0	0	0	0	0	0	0	0	0	0	0	0	0	6	7.059399185	-7.674074074	13.28429997	374.3305458	1441.338432	2.96788621	5.397076994	0.132053861	7.044444444	AC								BCC	S		BCC	BCC_SS
Alloy 0772	Al0.3CrFe1.5MnNi0.5Si0.2	0.066666667	0	0.222222222	0.333333333	0.111111111	0	0.222222222	0	0	0	0	0	0	0	0	0	0	0	0.044444444	0	0	0	0	0	0	6	6.88018626	-11.35604938	13.28429997	372.1206087	1432.843547	1.995670259	5.066482224	0.132134611	7.044444444	AC								BCC + Im	Im	Cr3Si + Al2Fe3Si4	BCC + Im	Im
Alloy 0773	Al25Ti25Ni25Cu25	0.25	0	0	0	0.25	0.25	0	0.25	0	0	0	0	0	0	0	0	0	0	0	0	0	0	0	0	0	4	5.758848377	-23.25	11.52629192	317.4058316	1214	0.737261292	6.924399486	0.166883193	7	AC				25	30			FCC	S		FCC	FCC_SS
Alloy 0774	Al25Ti25Ni25Cu25	0.25	0	0	0	0.25	0.25	0	0.25	0	0	0	0	0	0	0	0	0	0	0	0	0	0	0	0	0	4	5.758848377	-23.25	11.52629192	317.4058316	1214	0.737261292	6.924399486	0.166883193	7	AC				500	30			FCC	S		FCC	FCC_SS
Alloy 0775	Al25Ti25Ni25Cu25	0.25	0	0	0	0.25	0.25	0	0.25	0	0	0	0	0	0	0	0	0	0	0	0	0	0	0	0	0	4	5.758848377	-23.25	11.52629192	317.4058316	1214	0.737261292	6.924399486	0.166883193	7	AC				700	30			FCC	S		FCC	FCC_SS
Alloy 0776	Al25Ti25Ni25Cu25	0.25	0	0	0	0.25	0.25	0	0.25	0	0	0	0	0	0	0	0	0	0	0	0	0	0	0	0	0	4	5.758848377	-23.25	11.52629192	317.4058316	1214	0.737261292	6.924399486	0.166883193	7	AC				900	30			FCC	S		FCC	FCC_SS
Alloy 0777	Al22.5Ti22.5Ni20Cu20Fe15	0.225	0	0	0.15	0.2	0.2	0	0.225	0	0	0	0	0	0	0	0	0	0	0	0	0	0	0	0	0	5	5.896768301	-19.955	13.29971261	314.8955816	1212.611429	0.990238037	7.168103603	0.157765451	6.975	AC				25	30			FCC1+FCC2	D		FCC	FCC_SS
Alloy 0778	Al22.5Ti22.5Ni20Cu20Fe15	0.225	0	0	0.15	0.2	0.2	0	0.225	0	0	0	0	0	0	0	0	0	0	0	0	0	0	0	0	0	5	5.896768301	-19.955	13.29971261	314.8955816	1212.611429	0.990238037	7.168103603	0.157765451	6.975	AC				500	30			FCC1+FCC2	D		FCC	FCC_SS
Alloy 0779	Al22.5Ti22.5Ni20Cu20Fe15	0.225	0	0	0.15	0.2	0.2	0	0.225	0	0	0	0	0	0	0	0	0	0	0	0	0	0	0	0	0	5	5.896768301	-19.955	13.29971261	314.8955816	1212.611429	0.990238037	7.168103603	0.157765451	6.975	AC				700	30			FCC1+FCC2	D		FCC	FCC_SS
Alloy 0780	Al22.5Ti22.5Ni20Cu20Fe15	0.225	0	0	0.15	0.2	0.2	0	0.225	0	0	0	0	0	0	0	0	0	0	0	0	0	0	0	0	0	5	5.896768301	-19.955	13.29971261	314.8955816	1212.611429	0.990238037	7.168103603	0.157765451	6.975	AC				900	30			FCC1+FCC2	D		FCC	FCC_SS
Alloy 0781	AlTiNiCuFe	0.2	0	0	0.2	0.2	0.2	0	0.2	0	0	0	0	0	0	0	0	0	0	0	0	0	0	0	0	0	5	6.121404056	-17.6	13.38161053	320.041837	1232.807266	1.145007591	7.162214461	0.153544782	7.2	AC				25	30			FCC1+FCC2	D		FCC	FCC_SS
Alloy 0782	AlTiNiCuFe	0.2	0	0	0.2	0.2	0.2	0	0.2	0	0	0	0	0	0	0	0	0	0	0	0	0	0	0	0	0	5	6.121404056	-17.6	13.38161053	320.041837	1232.807266	1.145007591	7.162214461	0.153544782	7.2	AC				500	30			FCC1+FCC2	D		FCC	FCC_SS
Alloy 0783	AlTiNiCuFe	0.2	0	0	0.2	0.2	0.2	0	0.2	0	0	0	0	0	0	0	0	0	0	0	0	0	0	0	0	0	5	6.121404056	-17.6	13.38161053	320.041837	1232.807266	1.145007591	7.162214461	0.153544782	7.2	AC				700	30			FCC1+FCC2	D		FCC	FCC_SS
Alloy 0784	AlTiNiCuFe	0.2	0	0	0.2	0.2	0.2	0	0.2	0	0	0	0	0	0	0	0	0	0	0	0	0	0	0	0	0	5	6.121404056	-17.6	13.38161053	320.041837	1232.807266	1.145007591	7.162214461	0.153544782	7.2	AC				900	30			FCC1+FCC2	D		FCC	FCC_SS
Alloy 0785	Al0.5CoCrFeNiTi0.5	0.1	0.2	0.2	0.2	0.2	0	0	0.1	0	0	0	0	0	0	0	0	0	0	0	0	0	0	0	0	0	6	6.952532663	-15.52	14.53423972	379.4703095	1468.224762	1.630770505	6.252018873	0.13163966	7.3	AC								FCC + BCC	D		FCC + BCC	FCC_PLUS_BCC
Alloy 0786	Al0.8CoCrFeNiTi0.2	0.16	0.2	0.2	0.2	0.2	0	0	0.04	0	0	0	0	0	0	0	0	0	0	0	0	0	0	0	0	0	6	6.318504962	-21.97777778	14.84171088	371.6384062	1439.660858	1.156670333	7.321195919	0.14400463	6.7	AC								FCC + BCC	D		FCC + BCC	FCC_PLUS_BCC
Alloy 0787	AlCoCrFeNi	0.2	0.2	0.2	0.2	0.2	0	0	0	0	0	0	0	0	0	0	0	0	0	0	0	0	0	0	0	0	5	6.72	-12.32	13.38	437.2111258	1684.09	1.83	5.25	0.12	7.20	AC								BCC	S		BCC	BCC_SS
Alloy 0788	HfNbTaTiZr	0	0	0	0	0	0	0	0.2	0	0.2	0	0.2	0.2	0.2	0	0	0	0	0	0	0	0	0	0	0	5	9.90	2.72	13.38	655.02398	2523.00	12.41	4.01	0.12	4.40	AC	CW							BCC	S		BCC	BCC_SS
Alloy 0789	HfNbTaTiZr	0	0	0	0	0	0	0	0.2	0	0.2	0	0.2	0.2	0.2	0	0	0	0	0	0	0	0	0	0	0	5	9.90	2.72	13.38	655.02398	2523.00	12.41	4.01	0.12	4.40	AC	CW	1200	1400	800	240	20 K/min		BCC1 + BCC2	D		BCC	BCC_SS
Alloy 0790	HfNbTaTiZr	0	0	0	0	0	0	0	0.2	0	0.2	0	0.2	0.2	0.2	0	0	0	0	0	0	0	0	0	0	0	5	9.90	2.72	13.38	655.02398	2523.00	12.41	4.01	0.12	4.40	AC	CW	1200	1400	800	960	20 K/min		BCC1 + BCC2	D		BCC	BCC_SS
Alloy 0791	HfNbTaTiZr	0	0	0	0	0	0	0	0.2	0	0.2	0	0.2	0.2	0.2	0	0	0	0	0	0	0	0	0	0	0	5	9.90	2.72	13.38	655.02398	2523.00	12.41	4.01	0.12	4.40	AC	CW	1200	1400	800	3840	20 K/min		BCC1 + BCC2	D		BCC	BCC_SS
Alloy 0792	HfNbTaTiZr	0	0	0	0	0	0	0	0.2	0	0.2	0	0.2	0.2	0.2	0	0	0	0	0	0	0	0	0	0	0	5	9.90	2.72	13.38	655.02398	2523.00	12.41	4.01	0.12	4.40	AC	CW	1200	1400	800	15360	20 K/min		BCC1 + BCC2	D		BCC	BCC_SS
Alloy 0793	HfNbTaTiZr	0	0	0	0	0	0	0	0.2	0	0.2	0	0.2	0.2	0.2	0	0	0	0	0	0	0	0	0	0	0	5	9.90	2.72	13.38	655.02398	2523.00	12.41	4.01	0.12	4.40	AC	CW	1200	1400	1100	30	20 K/min		BCC1 + BCC2	D		BCC	BCC_SS
Alloy 0794	HfNbTaTiZr	0	0	0	0	0	0	0	0.2	0	0.2	0	0.2	0.2	0.2	0	0	0	0	0	0	0	0	0	0	0	5	9.90	2.72	13.38	655.02398	2523.00	12.41	4.01	0.12	4.40	AC	CW	1200	1400	1100	60	20 K/min		BCC1 + BCC2	D		BCC	BCC_SS
Alloy 0795	HfNbTaTiZr	0	0	0	0	0	0	0	0.2	0	0.2	0	0.2	0.2	0.2	0	0	0	0	0	0	0	0	0	0	0	5	9.90	2.72	13.38	655.02398	2523.00	12.41	4.01	0.12	4.40	AC	CW	1200	1400	1100	120	20 K/min		BCC1 + BCC2	D		BCC	BCC_SS
Alloy 0796	CoCrFeNiMnC0.01	0	0.199600798	0.199600798	0.199600798	0.199600798	0	0.199600798	0	0	0	0	0	0	0	0	0.001996008	0	0	0	0	0	0	0	0	0	6	8.017003668	-4.554563528	13.47464902	386.5139946	1489.328683	5.214282666	3.704143663	0.142584003	7.992015968	AC	CW	1000	1440					FCC	S		FCC	FCC_SS
Alloy 0797	CoCrFeNiMnC0.01	0	0.199600798	0.199600798	0.199600798	0.199600798	0	0.199600798	0	0	0	0	0	0	0	0	0.001996008	0	0	0	0	0	0	0	0	0	6	8.017003668	-4.554563528	13.47464902	386.5139946	1489.328683	5.214282666	3.704143663	0.142584003	7.992015968	AC	CW	1000	1440	700	30			FCC	S		FCC	FCC_SS
Alloy 0798	CoCrFeNiMnC0.01	0	0.199600798	0.199600798	0.199600798	0.199600798	0	0.199600798	0	0	0	0	0	0	0	0	0.001996008	0	0	0	0	0	0	0	0	0	6	8.017003668	-4.554563528	13.47464902	386.5139946	1489.328683	5.214282666	3.704143663	0.142584003	7.992015968	AC	CW	1000	1440	800	30			FCC	S		FCC	FCC_SS
Alloy 0799	CoCrFeNiMnC0.01	0	0.199600798	0.199600798	0.199600798	0.199600798	0	0.199600798	0	0	0	0	0	0	0	0	0.001996008	0	0	0	0	0	0	0	0	0	6	8.017003668	-4.554563528	13.47464902	386.5139946	1489.328683	5.214282666	3.704143663	0.142584003	7.992015968	AC	CW	1000	1440	900	30			FCC	S		FCC	FCC_SS
Alloy 0800	CoCrFeNiMnC0.01	0	0.199600798	0.199600798	0.199600798	0.199600798	0	0.199600798	0	0	0	0	0	0	0	0	0.001996008	0	0	0	0	0	0	0	0	0	6	8.017003668	-4.554563528	13.47464902	386.5139946	1489.328683	5.214282666	3.704143663	0.142584003	7.992015968	AC	CW	1000	1440	1100	30			FCC	S		FCC	FCC_SS
Alloy 0801	Al0.3CoCrFeNi	0.069767442	0.23255814	0.23255814	0.23255814	0.23255814	0	0	0	0	0	0	0	0	0	0	0	0	0	0	0	0	0	0	0	0	5	7.64	-7.27	12.83	469.9351993	1806.29	3.19	3.49	0.11	7.88	AC	CW	1150	60			WQ		FCC	S		FCC	FCC_SS
Alloy 0802	Al0.3CoCrFeNi	0.069767442	0.23255814	0.23255814	0.23255814	0.23255814	0	0	0	0	0	0	0	0	0	0	0	0	0	0	0	0	0	0	0	0	5	7.64	-7.27	12.83	469.9351993	1806.29	3.19	3.49	0.11	7.88	AC	CW	1150	2			WQ		FCC	S		FCC	FCC_SS
Alloy 0803	Al0.3CoCrFeNi	0.069767442	0.23255814	0.23255814	0.23255814	0.23255814	0	0	0	0	0	0	0	0	0	0	0	0	0	0	0	0	0	0	0	0	5	7.64	-7.27	12.83	469.9351993	1806.29	3.19	3.49	0.11	7.88	AC	CW	1150	2	620	3000	WQ		FCC + Im	Im	B2 + L12	FCC + Im	Im
Alloy 0804	Al0.3CoCrFeNi	0.069767442	0.23255814	0.23255814	0.23255814	0.23255814	0	0	0	0	0	0	0	0	0	0	0	0	0	0	0	0	0	0	0	0	5	7.64	-7.27	12.83	469.9351993	1806.29	3.19	3.49	0.11	7.88	AC								FCC + Im	Im	B2 + L12	FCC + Im	Im
Alloy 0805	Al0.3CoCrFeNi	0.069767442	0.23255814	0.23255814	0.23255814	0.23255814	0	0	0	0	0	0	0	0	0	0	0	0	0	0	0	0	0	0	0	0	5	7.64	-7.27	12.83	469.9351993	1806.29	3.19	3.49	0.11	7.88	AC				700	4320	WQ		FCC +Im	Im	L12	FCC + Im	Im
Alloy 0806	Al0.3CoCrFeNi	0.069767442	0.23255814	0.23255814	0.23255814	0.23255814	0	0	0	0	0	0	0	0	0	0	0	0	0	0	0	0	0	0	0	0	5	7.64	-7.27	12.83	469.9351993	1806.29	3.19	3.49	0.11	7.88	AC				900	4320	WQ		FCC + Im	Im	B2	FCC + Im	Im
Alloy 0807	CoCrNi	0	0.333333333	0.333333333	0	0.333333333	0	0	0	0	0	0	0	0	0	0	0	0	0	0	0	0	0	0	0	0	3	8.28	-4.89	9.13	499.23715	1892.00	3.54	1.12	0.11	8.33	AC	CW	1200	1440	800	60			FCC	S		FCC	FCC_SS
Alloy 0808	CoCrNi	0	0.333333333	0.333333333	0	0.333333333	0	0	0	0	0	0	0	0	0	0	0	0	0	0	0	0	0	0	0	0	3	8.28	-4.89	9.13	499.23715	1892.00	3.54	1.12	0.11	8.33	AC	CW	1200	1440	800	60			FCC	S		FCC	FCC_SS
Alloy 0809	CoCrFeMnNi	0	0.2	0.2	0.2	0.2	0	0.2	0	0	0	0	0	0	0	0	0	0	0	0	0	0	0	0	0	0	5	8.03	-4.16	13.38	467.623384	1801.20	5.79	0.92	0.14	8.00	AC	HW	1000	1441	1000	900			FCC	S		FCC	FCC_SS
Alloy 0810	CoCrFeMnNi	0	0.2	0.2	0.2	0.2	0	0.2	0	0	0	0	0	0	0	0	0	0	0	0	0	0	0	0	0	0	5	8.03	-4.16	13.38	467.623384	1801.20	5.79	0.92	0.14	8.00	AC	HW	1000	1441	1000	900			FCC	S		FCC	FCC_SS
Alloy 0811	CoCrFeMnNi	0	0.2	0.2	0.2	0.2	0	0.2	0	0	0	0	0	0	0	0	0	0	0	0	0	0	0	0	0	0	5	8.03	-4.16	13.38	467.623384	1801.20	5.79	0.92	0.14	8.00	AC	HW	1000	1441	1000	900			FCC	S		FCC	FCC_SS
Alloy 0812	CoCrFeMnNi	0	0.2	0.2	0.2	0.2	0	0.2	0	0	0	0	0	0	0	0	0	0	0	0	0	0	0	0	0	0	5	8.03	-4.16	13.38	467.623384	1801.20	5.79	0.92	0.14	8.00	AC	HW	1000	1441	1000	900			FCC	S		FCC	FCC_SS
Alloy 0813	CoCrFeMnNi	0	0.2	0.2	0.2	0.2	0	0.2	0	0	0	0	0	0	0	0	0	0	0	0	0	0	0	0	0	0	5	8.03	-4.16	13.38	467.623384	1801.20	5.79	0.92	0.14	8.00	AC	HW	1000	1441	1000	900			FCC	S		FCC	FCC_SS
Alloy 0814	CoCrFeMnNi	0	0.2	0.2	0.2	0.2	0	0.2	0	0	0	0	0	0	0	0	0	0	0	0	0	0	0	0	0	0	5	8.03	-4.16	13.38	467.623384	1801.20	5.79	0.92	0.14	8.00	AC	HW	1000	1441	1000	900			FCC	S		FCC	FCC_SS
Alloy 0815	CoCrFeMnNi	0	0.2	0.2	0.2	0.2	0	0.2	0	0	0	0	0	0	0	0	0	0	0	0	0	0	0	0	0	0	5	8.03	-4.16	13.38	467.623384	1801.20	5.79	0.92	0.14	8.00	AC	HW	1000	1441	1000	900			FCC	S		FCC	FCC_SS
Alloy 0816	CoCrFeNi	0	0.25	0.25	0.25	0.25	0	0	0	0	0	0	0	0	0	0	0	0	0	0	0	0	0	0	0	0	4	8.17	-3.75	11.53	489.4027225	1871.75	5.75	1.03	0.10	8.25	AC	HW	1000	1441	1000	900			FCC	S		FCC	FCC_SS
Alloy 0817	CoCrFeNi	0	0.25	0.25	0.25	0.25	0	0	0	0	0	0	0	0	0	0	0	0	0	0	0	0	0	0	0	0	4	8.17	-3.75	11.53	489.4027225	1871.75	5.75	1.03	0.10	8.25	AC	HW	1000	1441	1000	900			FCC	S		FCC	FCC_SS
Alloy 0818	CoCrFeNi	0	0.25	0.25	0.25	0.25	0	0	0	0	0	0	0	0	0	0	0	0	0	0	0	0	0	0	0	0	4	8.17	-3.75	11.53	489.4027225	1871.75	5.75	1.03	0.10	8.25	AC	HW	1000	1441	1000	900			FCC	S		FCC	FCC_SS
Alloy 0819	CoCrFeNi	0	0.25	0.25	0.25	0.25	0	0	0	0	0	0	0	0	0	0	0	0	0	0	0	0	0	0	0	0	4	8.17	-3.75	11.53	489.4027225	1871.75	5.75	1.03	0.10	8.25	AC	HW	1000	1441	1000	900			FCC	S		FCC	FCC_SS
Alloy 0820	CoCrFeNi	0	0.25	0.25	0.25	0.25	0	0	0	0	0	0	0	0	0	0	0	0	0	0	0	0	0	0	0	0	4	8.17	-3.75	11.53	489.4027225	1871.75	5.75	1.03	0.10	8.25	AC	HW	1000	1441	1000	900			FCC	S		FCC	FCC_SS
Alloy 0821	CoCrFeNi	0	0.25	0.25	0.25	0.25	0	0	0	0	0	0	0	0	0	0	0	0	0	0	0	0	0	0	0	0	4	8.17	-3.75	11.53	489.4027225	1871.75	5.75	1.03	0.10	8.25	AC	HW	1000	1441	1000	900			FCC	S		FCC	FCC_SS
Alloy 0822	CoCrFeNi	0	0.25	0.25	0.25	0.25	0	0	0	0	0	0	0	0	0	0	0	0	0	0	0	0	0	0	0	0	4	8.17	-3.75	11.53	489.4027225	1871.75	5.75	1.03	0.10	8.25	AC	HW	1000	1441	1000	900			FCC	S		FCC	FCC_SS
Alloy 0823	Fe40Mn27Ni26Co5Cr2	0	0.05	0.02	0.4	0.26	0	0.27	0	0	0	0	0	0	0	0	0	0	0	0	0	0	0	0	0	0	5	8.030897709	-3.4172	10.79468703	374.5031969	1428.295292	5.374742309	3.715774934	0.142942331	8.26	AC	CW							FCC	S		FCC	FCC_SS
Alloy 0824	Fe40Mn27Ni26Co5Cr2	0	0.05	0.02	0.4	0.26	0	0.27	0	0	0	0	0	0	0	0	0	0	0	0	0	0	0	0	0	0	5	8.030897709	-3.4172	10.79468703	374.5031969	1428.295292	5.374742309	3.715774934	0.142942331	8.26	AC	HW	1200	120			WQ		FCC	S		FCC	FCC_SS
Alloy 0825	Fe40Mn27Ni26Co5Cr2	0	0.05	0.02	0.4	0.26	0	0.27	0	0	0	0	0	0	0	0	0	0	0	0	0	0	0	0	0	0	5	8.030897709	-3.4172	10.79468703	374.5031969	1428.295292	5.374742309	3.715774934	0.142942331	8.26	AC	HW	1200	120	900	10	WQ		FCC	S		FCC	FCC_SS
Alloy 0826	Fe50Mn30Co10Cr10	0	0.1	0.1	0.5	0	0	0.3	0	0	0	0	0	0	0	0	0	0	0	0	0	0	0	0	0	0	4	7.760129907	-0.92	9.713640154	388.6624044	1476.2	18.47017	3.833181374	0.132075736	7.6	AC	HW	1200	120	900	3	WQ		FCC + Im	Im	eta	FCC + Im	Im
Alloy 0827	Fe50Mn30Co10Cr10	0	0.1	0.1	0.5	0	0	0.3	0	0	0	0	0	0	0	0	0	0	0	0	0	0	0	0	0	0	4	7.760129907	-0.92	9.713640154	388.6624044	1476.2	18.47017	3.833181374	0.132075736	7.6	AC	HW	1200	120	900	3	WQ	CW	FCC + Im	Im	eta	FCC + Im	Im
Alloy 0828	Fe40Mn27Ni26Co5Cr2	0	0.05	0.02	0.4	0.26	0	0.27	0	0	0	0	0	0	0	0	0	0	0	0	0	0	0	0	0	0	5	8.030897709	-3.4172	10.79468703	374.5031969	1428.295292	5.374742309	3.715774934	0.142942331	8.26	AC	HW	1200	120					FCC	S		FCC	FCC_SS
Alloy 0829	Fe40Mn27Ni26Co5Cr2	0	0.05	0.02	0.4	0.26	0	0.27	0	0	0	0	0	0	0	0	0	0	0	0	0	0	0	0	0	0	5	8.030897709	-3.4172	10.79468703	374.5031969	1428.295292	5.374742309	3.715774934	0.142942331	8.26	AC	HW	1200	120	1200	120	WQ	CR	FCC	S		FCC	FCC_SS
Alloy 0830	Fe40Mn40Co10Cr10	0	0.1	0.1	0.4	0	0	0.4	0	0	0	0	0	0	0	0	0	0	0	0	0	0	0	0	0	0	4	7.715282655	-0.96	9.923722948	380.7230282	1447.2	17.78362164	4.045008413	0.138289551	7.5	AC	HW	1200	120					FCC	S		FCC	FCC_SS
Alloy 0831	CoCrFeMnNi	0	0.2	0.2	0.2	0.2	0	0.2	0	0	0	0	0	0	0	0	0	0	0	0	0	0	0	0	0	0	5	8.03	-4.16	13.38	467.623384	1801.20	5.79	0.92	0.14	8.00	AC	HW	1200	120			WQ		FCC	S		FCC	FCC_SS
Alloy 0832	Co20Cr20Fe34Mn20Ni6	0	0.2	0.2	0.34	0.06	0	0.2	0	0	0	0	0	0	0	0	0	0	0	0	0	0	0	0	0	0	5	7.889472741	-2.5472	12.48219162	390.9731112	1500.763656	8.692811777	3.302527895	0.129185758	7.72	AC	HW	1200	120			WQ		FCC + Im	Im	eta	FCC + Im	Im
Alloy 0833	Co20Cr20Fe40Mn20	0	0.125	0.125	0.5	0	0	0.25	0	0	0	0	0	0	0	0	0	0	0	0	0	0	0	0	0	0	4	7.831889625	-1.76	11.07635214	401.6319616	1533.4	11.36930907	3.316337271	0.124739729	7.6	AC	HW	1200	120			WQ		FCC + Im	Im	eta	FCC + Im	Im
Alloy 0834	CrNbTiZr	0	0	0.25	0	0	0	0	0.25	0	0.25	0	0.25	0	0	0	0	0	0	0	0	0	0	0	0	0	4	6.64	-5.00	11.53	588.2371325	2249.75	5.19	7.84	0.12	4.75	AC		1200	120	1200	1400			BCC + Im	Im	C15	BCC + Im	Im
Alloy 0835	AlNbTiV	0.25	0	0	0	0	0	0	0.25	0.25	0.25	0	0	0	0	0	0	0	0	0	0	0	0	0	0	0	4	5.50	-16.25	11.53	510.3391989	1951.87	1.38	3.30	0.03	4.25	AC		1200	1440					BCC + Im	Im	Nb2Al	BCC + Im	Im
Alloy 0836	AlNbTiV	0.25	0	0	0	0	0	0	0.25	0.25	0.25	0	0	0	0	0	0	0	0	0	0	0	0	0	0	0	4	5.50	-16.25	11.53	510.3391989	1951.87	1.38	3.30	0.03	4.25	AC		1200	1440					BCC + Im	Im	Nb2Al	BCC + Im	Im
Alloy 0837	AlCrNbTiV	0.2	0	0.2	0	0	0	0	0.2	0.2	0.2	0	0	0	0	0	0	0	0	0	0	0	0	0	0	0	5	5.765972232	-14.56	13.38161053	432.9526956	1667.706423	1.783776424	5.90234915	0.039698866	4.6	AC		1200	1440					BCC + Im	Im	C14	BCC + Im	Im
Alloy 0838	AlCrNbTiV	0.2	0	0.2	0	0	0	0	0.2	0.2	0.2	0	0	0	0	0	0	0	0	0	0	0	0	0	0	0	5	5.765972232	-14.56	13.38161053	432.9526956	1667.706423	1.783776424	5.90234915	0.039698866	4.6	AC		1200	1440					BCC + Im	Im	C14	BCC + Im	Im
Alloy 0839	AlCrNbTiV	0.2	0	0.2	0	0	0	0	0.2	0.2	0.2	0	0	0	0	0	0	0	0	0	0	0	0	0	0	0	5	5.765972232	-14.56	13.38161053	432.9526956	1667.706423	1.783776424	5.90234915	0.039698866	4.6	AC		1200	1440					BCC + Im	Im	C14	BCC + Im	Im
Alloy 0840	AlCrNbTiV	0.2	0	0.2	0	0	0	0	0.2	0.2	0.2	0	0	0	0	0	0	0	0	0	0	0	0	0	0	0	5	5.765972232	-14.56	13.38161053	432.9526956	1667.706423	1.783776424	5.90234915	0.039698866	4.6	AC		1200	1440					BCC + Im	Im	C14	BCC + Im	Im
Alloy 0841	Al18Cr28Nb18Ti18V18	0.18	0.28	0	0	0	0	0	0.18	0.18	0.18	0	0	0	0	0	0	0	0	0	0	0	0	0	0	0	5	5.878231664	-13.6656	13.22901807	437.5084867	1684.261071	1.894876656	6.31973639	0.040764691	4.74	AC		1200	1440					BCC + Im	Im	C14	BCC + Im	Im
Alloy 0842	Al18Cr28Nb18Ti18V18	0.18	0.28	0	0	0	0	0	0.18	0.18	0.18	0	0	0	0	0	0	0	0	0	0	0	0	0	0	0	5	5.878231664	-13.6656	13.22901807	437.5084867	1684.261071	1.894876656	6.31973639	0.040764691	4.74	AC		1200	1440					BCC + Im	Im	C14	BCC + Im	Im
Alloy 0843	Al18Cr28Nb18Ti18V18	0.18	0.28	0	0	0	0	0	0.18	0.18	0.18	0	0	0	0	0	0	0	0	0	0	0	0	0	0	0	5	5.878231664	-13.6656	13.22901807	437.5084867	1684.261071	1.894876656	6.31973639	0.040764691	4.74	AC		1200	1440					BCC + Im	Im	C14	BCC + Im	Im
Alloy 0844	Al18Cr28Nb18Ti18V18	0.18	0.28	0	0	0	0	0	0.18	0.18	0.18	0	0	0	0	0	0	0	0	0	0	0	0	0	0	0	5	5.878231664	-13.6656	13.22901807	437.5084867	1684.261071	1.894876656	6.31973639	0.040764691	4.74	AC		1200	1440					BCC + Im	Im	C14	BCC + Im	Im
Alloy 0845	Al8Co17Cr17Cu8Fe17Ni33	0.08	0.17	0.17	0.17	0.33	0.08	0	0	0	0	0	0	0	0	0	0	0	0	0	0	0	0	0	0	0	6	7.736324934	-5.1292	13.91569271	365.6751229	1411.433429	4.570331696	3.985354213	0.108064795	8.33	AC				700	300			FCC + Im	Im	L12	FCC + Im	Im
Alloy 0846	Al8Co17Cr17Cu8Fe17Ni33	0.08	0.17	0.17	0.17	0.33	0.08	0	0	0	0	0	0	0	0	0	0	0	0	0	0	0	0	0	0	0	6	7.736324934	-5.1292	13.91569271	365.6751229	1411.433429	4.570331696	3.985354213	0.108064795	8.33	AC				700	300			FCC + Im	Im	L12	FCC + Im	Im
Alloy 0847	Al8Co17Cr17Cu8Fe17Ni33	0.08	0.17	0.17	0.17	0.33	0.08	0	0	0	0	0	0	0	0	0	0	0	0	0	0	0	0	0	0	0	6	7.736324934	-5.1292	13.91569271	365.6751229	1411.433429	4.570331696	3.985354213	0.108064795	8.33	AC				1150	300			FCC + Im	Im	L12	FCC + Im	Im
Alloy 0848	Al8Co17Cr17Cu8Fe17Ni33	0.08	0.17	0.17	0.17	0.33	0.08	0	0	0	0	0	0	0	0	0	0	0	0	0	0	0	0	0	0	0	6	7.736324934	-5.1292	13.91569271	365.6751229	1411.433429	4.570331696	3.985354213	0.108064795	8.33	AC				1150	300			FCC + Im	Im	L12	FCC + Im	Im
Alloy 0849	HfNbTiZr	0	0	0	0	0	0	0	0.25	0	0.25	0	0.25	0.25	0	0	0	0	0	0	0	0	0	0	0	0	4	8.40	2.50	11.53	609.5544375	2331.25	10.75	4.12	0.13	4.25	AC	CW	1000	30					BCC	S		BCC	BCC_SS
Alloy 0850	Al3(HfNbTiZr)97	0.03	0	0	0	0	0	0	0.2425	0	0.2425	0	0.2425	0.2425	0	0	0	0	0	0	0	0	0	0	0	0	5	8.023425953	-14.01996054	12.1095258	496.6971104	1903.906733	1.88039935	4.645486222	0.124723309	3.983957219	AC	CW	1000	30					BCC	S		BCC	BCC_SS
Alloy 0851	Al5(HfNbTiZr)95	0.05	0	0	0	0	0	0	0.2375	0	0.2375	0	0.2375	0.2375	0	0	0	0	0	0	0	0	0	0	0	0	5	8.174381019	-6.2225	12.6005248	522.6054196	2006.961196	4.617211355	4.920843689	0.131569314	4.1875	AC	CW	1000	30					BCC	S		BCC	BCC_SS
Alloy 0852	Al7(HfNbTiZr)93	0.07	0	0	0	0	0	0	0.2325	0	0.2325	0	0.2325	0.2325	0	0	0	0	0	0	0	0	0	0	0	0	5	8.078781404	-8.5281	12.8283229	515.9997301	1983.337556	3.394302481	4.93564939	0.132166181	4.1625	AC	CW	1000	30					BCC	S		BCC	BCC_SS
Alloy 0853	Al10 (HfNbTiZr)90	0.1	0	0	0	0	0	0	0.225	0	0.225	0	0.225	0.225	0	0	0	0	0	0	0	0	0	0	0	0	5	7.934060192	-11.79	13.07655279	506.2105319	1947.582365	2.463063953	4.952975798	0.132898222	4.125	AC	CW	1000	30					BCC + Im	Im	(Al, Zr)-rich HCP phase	BCC + Im	Im
Alloy 0854	Al12(HfNbTiZr)88	0.12	0	0	0	0	0	0	0.22	0	0.22	0	0.22	0.22	0	0	0	0	0	0	0	0	0	0	0	0	5	7.836686778	-13.8336	13.19392083	499.7308796	1923.529714	2.095103099	4.961272793	0.133278806	4.1	AC	CW	1000	30					BCC + Im	Im	(Al, Zr)-rich HCP phase	BCC + Im	Im
Alloy 0855	HfNbTiZr	0	0	0	0	0	0	0	0.25	0	0.25	0	0.25	0.25	0	0	0	0	0	0	0	0	0	0	0	0	4	8.40	2.50	11.53	609.5544375	2331.25	10.75	4.12	0.13	4.25	AC	CW	1000	30	600?	6000	WQ		BCC	S		BCC	BCC_SS
Alloy 0856	Al3(HfNbTiZr)97	0.03	0	0	0	0	0	0	0.2425	0	0.2425	0	0.2425	0.2425	0	0	0	0	0	0	0	0	0	0	0	0	5	8.023425953	-14.01996054	12.1095258	496.6971104	1903.906733	1.88039935	4.645486222	0.124723309	3.983957219	AC	CW	1000	30	600?	6000	WQ		BCC	S		BCC	BCC_SS
Alloy 0857	Al5(HfNbTiZr)95	0.05	0	0	0	0	0	0	0.2375	0	0.2375	0	0.2375	0.2375	0	0	0	0	0	0	0	0	0	0	0	0	5	8.174381019	-6.2225	12.6005248	522.6054196	2006.961196	4.617211355	4.920843689	0.131569314	4.1875	AC	CW	1000	30	600?	6000	WQ		BCC	S		BCC	BCC_SS
Alloy 0858	Al7(HfNbTiZr)93	0.07	0	0	0	0	0	0	0.2325	0	0.2325	0	0.2325	0.2325	0	0	0	0	0	0	0	0	0	0	0	0	5	8.078781404	-8.5281	12.8283229	515.9997301	1983.337556	3.394302481	4.93564939	0.132166181	4.1625	AC	CW	1000	30	600?	6000	WQ		BCC	S		BCC	BCC_SS
Alloy 0859	Al10 (HfNbTiZr)90	0.1	0	0	0	0	0	0	0.225	0	0.225	0	0.225	0.225	0	0	0	0	0	0	0	0	0	0	0	0	5	7.934060192	-11.79	13.07655279	506.2105319	1947.582365	2.463063953	4.952975798	0.132898222	4.125	AC	CW	1000	30	600?	6000	WQ		BCC + Im	Im	(Al, Zr)-rich HCP phase	BCC + Im	Im
Alloy 0860	Al12(HfNbTiZr)88	0.12	0	0	0	0	0	0	0.22	0	0.22	0	0.22	0.22	0	0	0	0	0	0	0	0	0	0	0	0	5	7.836686778	-13.8336	13.19392083	499.7308796	1923.529714	2.095103099	4.961272793	0.133278806	4.1	AC	CW	1000	30	600?	6000	WQ		BCC + Im	Im	(Al, Zr)-rich HCP phase	BCC + Im	Im
Alloy 0861	Al0.2CrFeCoNi2Cu0.2	0.037037037	0.185185185	0.185185185	0.185185185	0.37037037	0.037037037	0	0	0	0	0	0	0	0	0	0	0	0	0	0	0	0	0	0	0	6	8.04843191	-4.53223594	12.87823209	384.4714902	1478.0617	4.976023095	2.824424341	0.100776138	8.481481481	AC	CW	1200	1440	700	1200			FCC + Im	Im	L12	FCC + Im	Im
Alloy 0862	Al0.2CrFeCoNi2Cu0.2	0.037037037	0.185185185	0.185185185	0.185185185	0.37037037	0.037037037	0	0	0	0	0	0	0	0	0	0	0	0	0	0	0	0	0	0	0	6	8.04843191	-4.53223594	12.87823209	384.4714902	1478.0617	4.976023095	2.824424341	0.100776138	8.481481481	AC	CW	1200	1440	800	60			FCC	S		FCC	FCC_SS
Alloy 0863	Al0.3CuCrFeNi2	0.056603774	0	0.188679245	0.188679245	0.377358491	0.188679245	0	0	0	0	0	0	0	0	0	0	0	0	0	0	0	0	0	0	0	5	7.87	-7.01	12.26	387.096884	1484.62	3.08	3.42	0.11	8.28	AC	CW	1200	30			WQ		FCC	S		FCC	FCC_SS
Alloy 0864	Al0.3CuCrFeNi2	0.056603774	0	0.188679245	0.188679245	0.377358491	0.188679245	0	0	0	0	0	0	0	0	0	0	0	0	0	0	0	0	0	0	0	5	7.87	-7.01	12.26	387.096884	1484.62	3.08	3.42	0.11	8.28	AC	CW	1200	30	550		WQ		FCC	S		FCC	FCC_SS
Alloy 0865	Al0.3CuCrFeNi2	0.056603774	0	0.188679245	0.188679245	0.377358491	0.188679245	0	0	0	0	0	0	0	0	0	0	0	0	0	0	0	0	0	0	0	5	7.87	-7.01	12.26	387.096884	1484.62	3.08	3.42	0.11	8.28	AC	CW	1200	30	700		WQ		FCC + Im	Im	L12	FCC + Im	Im
Alloy 0866	Al10Co25Cr8Fe15Ni36Ti6	0.1	0.25	0.08	0.15	0.36	0	0	0.06	0	0	0	0	0	0	0	0	0	0	0	0	0	0	0	0	0	6	7.388644866	-13.9748	13.30361728	369.6710207	1423.527704	1.615189543	5.655462385	0.122434105	8.07	AC		1220	1200	900	300			FCC + Im	Im	L12	FCC + Im	Im
Alloy 0867	Al10Co25Cr8Fe15Ni36Ti6	0.1	0.25	0.08	0.15	0.36	0	0	0.06	0	0	0	0	0	0	0	0	0	0	0	0	0	0	0	0	0	6	7.388644866	-13.9748	13.30361728	369.6710207	1423.527704	1.615189543	5.655462385	0.122434105	8.07	AC		1220	1200	900	300			FCC + Im	Im	L12	FCC + Im	Im
Alloy 0868	Al10Co25Cr8Fe15Ni36Ti6	0.1	0.25	0.08	0.15	0.36	0	0	0.06	0	0	0	0	0	0	0	0	0	0	0	0	0	0	0	0	0	6	7.388644866	-13.9748	13.30361728	369.6710207	1423.527704	1.615189543	5.655462385	0.122434105	8.07	AC		1220	1200	900	300			FCC + Im	Im	L12	FCC + Im	Im
Alloy 0869	Al10Co25Cr8Fe15Ni36Ti6	0.1	0.25	0.08	0.15	0.36	0	0	0.06	0	0	0	0	0	0	0	0	0	0	0	0	0	0	0	0	0	6	7.388644866	-13.9748	13.30361728	369.6710207	1423.527704	1.615189543	5.655462385	0.122434105	8.07	AC		1220	1200	900	300			FCC + Im	Im	L12	FCC + Im	Im
Alloy 0870	Al10Co25Cr8Fe15Ni36Ti6	0.1	0.25	0.08	0.15	0.36	0	0	0.06	0	0	0	0	0	0	0	0	0	0	0	0	0	0	0	0	0	6	7.388644866	-13.9748	13.30361728	369.6710207	1423.527704	1.615189543	5.655462385	0.122434105	8.07	AC		1220	1200	900	300			FCC + Im	Im	L12	FCC + Im	Im
Alloy 0871	Al10Co25Cr8Fe15Ni36Ti6	0.1	0.25	0.08	0.15	0.36	0	0	0.06	0	0	0	0	0	0	0	0	0	0	0	0	0	0	0	0	0	6	7.388644866	-13.9748	13.30361728	369.6710207	1423.527704	1.615189543	5.655462385	0.122434105	8.07	AC		1220	1200	900	3000			FCC + Im	Im	L12	FCC + Im	Im
Alloy 0872	Al10Co25Cr8Fe15Ni36Ti6	0.1	0.25	0.08	0.15	0.36	0	0	0.06	0	0	0	0	0	0	0	0	0	0	0	0	0	0	0	0	0	6	7.388644866	-13.9748	13.30361728	369.6710207	1423.527704	1.615189543	5.655462385	0.122434105	8.07	AC		1220	1200	900	3000			FCC + Im	Im	L12	FCC + Im	Im
Alloy 0873	Al10Co25Cr8Fe15Ni36Ti6	0.1	0.25	0.08	0.15	0.36	0	0	0.06	0	0	0	0	0	0	0	0	0	0	0	0	0	0	0	0	0	6	7.388644866	-13.9748	13.30361728	369.6710207	1423.527704	1.615189543	5.655462385	0.122434105	8.07	AC		1220	1200	900	3000			FCC + Im	Im	L12	FCC + Im	Im
Alloy 0874	Al10Co25Cr8Fe15Ni36Ti6	0.1	0.25	0.08	0.15	0.36	0	0	0.06	0	0	0	0	0	0	0	0	0	0	0	0	0	0	0	0	0	6	7.388644866	-13.9748	13.30361728	369.6710207	1423.527704	1.615189543	5.655462385	0.122434105	8.07	AC		1220	1200	900	3000			FCC + Im	Im	L12	FCC + Im	Im
Alloy 0875	Al0.2Co1.5CrFeNi1.5Ti0.3	0.036363636	0.272727273	0.181818182	0.181818182	0.272727273	0	0	0.054545455	0	0	0	0	0	0	0	0	0	0	0	0	0	0	0	0	0	6	7.733562964	-10.02975207	13.36783889	392.8520383	1513.148704	2.38081192	4.630363442	0.116865961	8.054545455	AC	HW	1200	2880					FCC + Im	Im	L12	FCC + Im	Im
Alloy 0876	Al0.2Co1.5CrFeNi1.5Ti0.3	0.036363636	0.272727273	0.181818182	0.181818182	0.272727273	0	0	0.054545455	0	0	0	0	0	0	0	0	0	0	0	0	0	0	0	0	0	6	7.733562964	-10.02975207	13.36783889	392.8520383	1513.148704	2.38081192	4.630363442	0.116865961	8.054545455	AC	HW	1200	2880	800	60			FCC + Im	Im	L12	FCC + Im	Im
Alloy 0877	Al0.2Co1.5CrFeNi1.5Ti0.3	0.036363636	0.272727273	0.181818182	0.181818182	0.272727273	0	0	0.054545455	0	0	0	0	0	0	0	0	0	0	0	0	0	0	0	0	0	6	7.733562964	-10.02975207	13.36783889	392.8520383	1513.148704	2.38081192	4.630363442	0.116865961	8.054545455	AC	HW	1200	2880	800	300			FCC + Im	Im	L12	FCC + Im	Im
Alloy 0878	Al0.2Co1.5CrFeNi1.5Ti0.3	0.036363636	0.272727273	0.181818182	0.181818182	0.272727273	0	0	0.054545455	0	0	0	0	0	0	0	0	0	0	0	0	0	0	0	0	0	6	7.733562964	-10.02975207	13.36783889	392.8520383	1513.148704	2.38081192	4.630363442	0.116865961	8.054545455	AC	HW	1200	2880	800	1500			FCC + Im	Im	L12	FCC + Im	Im
Alloy 0879	Al0.2Co1.5CrFeNi1.5Ti0.3	0.036363636	0.272727273	0.181818182	0.181818182	0.272727273	0	0	0.054545455	0	0	0	0	0	0	0	0	0	0	0	0	0	0	0	0	0	6	7.733562964	-10.02975207	13.36783889	392.8520383	1513.148704	2.38081192	4.630363442	0.116865961	8.054545455	AC	HW	1200	2880	800	3000			FCC + Im	Im	L12	FCC + Im	Im
Alloy 0880	Al0.2Co1.5CrFeNi1.5Ti0.3	0.036363636	0.272727273	0.181818182	0.181818182	0.272727273	0	0	0.054545455	0	0	0	0	0	0	0	0	0	0	0	0	0	0	0	0	0	6	7.733562964	-10.02975207	13.36783889	392.8520383	1513.148704	2.38081192	4.630363442	0.116865961	8.054545455	AC	HW	1200	2880	800	6000			FCC + Im	Im	L12	FCC + Im	Im
Alloy 0881	Al0.5CrNbTi2V0.5	0.1	0	0.2	0	0	0	0	0.4	0.1	0.2	0	0	0	0	0	0	0	0	0	0	0	0	0	0	0	5	5.785823445	-10.96	12.22898133	463.7034701	1778.243734	2.28891019	6.018491588	0.046861498	4.6	AC				1200	1440	AQ		BCC + Im	Im	C14	BCC + Im	Im
Alloy 0882	Al0.5CrNbTi2V0.5	0.1	0	0.2	0	0	0	0	0.4	0.1	0.2	0	0	0	0	0	0	0	0	0	0	0	0	0	0	0	5	5.785823445	-10.96	12.22898133	463.7034701	1778.243734	2.28891019	6.018491588	0.046861498	4.6	AC				1200	1440	AQ		BCC + Im	Im	C14	BCC + Im	Im
Alloy 0883	Al0.5CrNbTi2V0.5	0.1	0	0.2	0	0	0	0	0.4	0.1	0.2	0	0	0	0	0	0	0	0	0	0	0	0	0	0	0	5	5.785823445	-10.96	12.22898133	463.7034701	1778.243734	2.28891019	6.018491588	0.046861498	4.6	AC				1200	1440	AQ		BCC + Im	Im	C14	BCC + Im	Im
Alloy 0884	Al0.5CrNbTi2V0.5	0.1	0	0.2	0	0	0	0	0.4	0.1	0.2	0	0	0	0	0	0	0	0	0	0	0	0	0	0	0	5	5.785823445	-10.96	12.22898133	463.7034701	1778.243734	2.28891019	6.018491588	0.046861498	4.6	AC				1200	1440	AQ		BCC + Im	Im	C14	BCC + Im	Im
Alloy 0885	AlHfNbTaTiZr	0.166666667	0	0	0	0	0	0	0.166666667	0	0.166666667	0	0.166666667	0.166666667	0.166666667	0	0	0	0	0	0	0	0	0	0	0	6	8.87658935	-14.77777778	14.8975162	531.9761786	2061.161708	2.353225702	4.902772537	0.122610494	4.166666667	AC								BCC	S		BCC	BCC_SS
Alloy 0886	Hf0.5Mo0.5NbTiZrC0.1	0	0	0	0	0	0	0	0.243902439	0	0.243902439	0.12195122	0.243902439	0.12195122	0	0	0.024390244	0	0	0	0	0	0	0	0	0	6	7.826605251	-6.472337894	13.60418835	546.1732103	2105.584046	4.999854231	9.450575175	0.298721248	4.487804878	AC								BCC + Im	Im	FCC (Zr, Hf)C	BCC + Im	Im
Alloy 0887	Hf0.5Mo0.5NbTiZrC0.3	0	0	0	0	0	0	0	0.23255814	0	0.23255814	0.11627907	0.23255814	0.11627907	0	0	0.069767442	0	0	0	0	0	0	0	0	0	6	7.704334843	-17.22011898	14.16626487	546.3815775	2111.003024	1.961342036	13.92424922	0.356784662	4.465116279	AC								BCC + Im	Im	FCC (Zr, Hf)C	BCC + Im	Im
Alloy 0888	Al0.5NbTa0.8Ti1.5V0.2Zr	0.1	0	0	0	0	0	0	0.3	0.04	0.2	0	0.2	0	0.16	0	0	0	0	0	0	0	0	0	0	0	6	7.56	-8.62	13.78	587.1169034	2264.97	3.62	4.23	0.10	4.30	AC	HIP	1200	1440			10 �C/min		BCC + Im	Im	B2	BCC + Im	Im
Alloy 0889	Al0.5NbTa0.8Ti1.5V0.2Zr	0.1	0	0	0	0	0	0	0.3	0.04	0.2	0	0.2	0	0.16	0	0	0	0	0	0	0	0	0	0	0	6	7.56	-8.62	13.78	587.1169034	2264.97	3.62	4.23	0.10	4.30	AC	HIP	1200	1440			10 �C/min		BCC + Im	Im	B2	BCC + Im	Im
Alloy 0890	Al0.5NbTa0.8Ti1.5V0.2Zr	0.1	0	0	0	0	0	0	0.3	0.04	0.2	0	0.2	0	0.16	0	0	0	0	0	0	0	0	0	0	0	6	7.56	-8.62	13.78	587.1169034	2264.97	3.62	4.23	0.10	4.30	AC	HIP	1200	1440	1400	20	WQ		BCC + Im	Im	B2	BCC + Im	Im
Alloy 0891	Al0.5NbTa0.8Ti1.5V0.2Zr	0.1	0	0	0	0	0	0	0.3	0.04	0.2	0	0.2	0	0.16	0	0	0	0	0	0	0	0	0	0	0	6	7.56	-8.62	13.78	587.1169034	2264.97	3.62	4.23	0.10	4.30	AC	HIP	1200	1440	1400	20	WQ		BCC + Im	Im	B2	BCC + Im	Im
Alloy 0892	Al0.5NbTa0.8Ti1.5V0.2Zr	0.1	0	0	0	0	0	0	0.3	0.04	0.2	0	0.2	0	0.16	0	0	0	0	0	0	0	0	0	0	0	6	7.56	-8.62	13.78	587.1169034	2264.97	3.62	4.23	0.10	4.30	AC	HIP	1200	1440	600	7200	WQ		BCC + Im	Im	B2	BCC + Im	Im
Alloy 0893	Al0.5NbTa0.8Ti1.5V0.2Zr	0.1	0	0	0	0	0	0	0.3	0.04	0.2	0	0.2	0	0.16	0	0	0	0	0	0	0	0	0	0	0	6	7.56	-8.62	13.78	587.1169034	2264.97	3.62	4.23	0.10	4.30	AC	HIP	1200	1440	600	7200	WQ		BCC + Im	Im	B2	BCC + Im	Im
Alloy 0894	Mo0.5NbHf0.5ZrTiSi0.1	0	0	0	0	0	0	0	0.243902439	0	0.243902439	0.12195122	0.243902439	0.12195122	0	0	0	0	0	0.024390244	0	0	0	0	0	0	6	7.750207975	-6.472337894	13.60418835	543.450191	2095.086501	4.977789471	6.690756057	0.261445895	4.487804878	AC								BCC	S		BCC	BCC_SS
Alloy 0895	Mo0.5NbHf0.5ZrTiSi0.3	0	0	0	0	0	0	0	0.23255814	0	0.23255814	0.11627907	0.23255814	0.11627907	0	0	0	0	0	0.069767442	0	0	0	0	0	0	6	7.491006993	-17.22011898	14.16626487	538.3708719	2080.053791	1.935881409	8.123389588	0.265227435	4.465116279	AC								BCC + Im	Im	M5Si3	BCC + Im	Im
Alloy 0896	Mo0.5NbHf0.5ZrTiSi0.5	0	0	0	0	0	0	0	0.222222222	0	0.222222222	0.111111111	0.222222222	0.111111111	0	0	0	0	0	0.111111111	0	0	0	0	0	0	6	7.255465216	-26.07407407	14.42664317	534.1002819	2065.666635	1.294054505	9.173947605	0.267807744	4.444444444	AC								BCC + Im	Im	M5Si3	BCC + Im	Im
Alloy 0897	Mo0.5NbHf0.5ZrTiSi0.7	0	0	0	0	0	0	0	0.212765957	0	0.212765957	0.106382979	0.212765957	0.106382979	0	0	0	0	0	0.14893617	0	0	0	0	0	0	6	7.040484702	-33.39067451	14.53503029	530.306829	2051.884324	1.012092293	9.987340405	0.269467056	4.425531915	AC								BCC + Im	Im	M5Si3	BCC + Im	Im
Alloy 0898	Mo0.5NbHf0.5ZrTiSi0.9	0	0	0	0	0	0	0	0.204081633	0	0.204081633	0.102040816	0.204081633	0.102040816	0	0	0	0	0	0.183673469	0	0	0	0	0	0	6	6.84348575	-39.45022907	14.55068902	526.8532776	2038.669501	0.852683683	10.63629522	0.270411629	4.408163265	AC								BCC + Im	Im	M5Si3	BCC + Im	Im
Alloy 0899	HfMo0.5NbTiV0.5Si0.3	0	0	0	0	0	0	0	0.23255814	0.11627907	0.23255814	0.11627907	0	0.23255814	0	0	0	0	0	0.069767442	0	0	0	0	0	0	6	8.485372575	-16.36560303	14.16626487	554.3696281	2141.861429	2.090463242	7.879095001	0.254130827	4.581395349	AC								BCC + Im	Im	M5Si3	BCC + Im	Im
Alloy 0900	HfMo0.5NbTiV0.5Si0.5	0	0	0	0	0	0	0	0.222222222	0.111111111	0.222222222	0.111111111	0	0.222222222	0	0	0	0	0	0.111111111	0	0	0	0	0	0	6	7.91567082	-31.11815301	14.53503029	545.845943	2111.996306	1.114081989	9.442048204	0.256563457	4.531914894	AC								BCC + Im	Im	M5Si3	BCC + Im	Im
Alloy 0901	HfMo0.5NbTiV0.5Si0.7	0	0	0	0	0	0	0	0.212765957	0.106382979	0.212765957	0.106382979	0	0.212765957	0	0	0	0	0	0.14893617	0	0	0	0	0	0	6	7.91567082	-31.11815301	14.53503029	545.845943	2111.996306	1.114081989	9.442048204	0.256563457	4.531914894	AC								BCC + Im	Im	M5Si3	BCC + Im	Im
Alloy 0902	HfMo0.5NbTiV0.5Si0.3	0	0	0	0	0	0	0	0.23255814	0.11627907	0.23255814	0.11627907	0	0.23255814	0	0	0	0	0	0.069767442	0	0	0	0	0	0	6	8.485372575	-16.36560303	14.16626487	554.3696281	2141.861429	2.090463242	7.879095001	0.254130827	4.581395349	AC								BCC + Im	Im	M5Si3	BCC + Im	Im
Alloy 0903	HfMo0.5NbTiV0.5Si0.5	0	0	0	0	0	0	0	0.222222222	0.111111111	0.222222222	0.111111111	0	0.222222222	0	0	0	0	0	0.111111111	0	0	0	0	0	0	6	7.91567082	-31.11815301	14.53503029	545.845943	2111.996306	1.114081989	9.442048204	0.256563457	4.531914894	AC								BCC + Im	Im	M5Si3	BCC + Im	Im
Alloy 0904	HfMo0.5NbTiV0.5Si0.7	0	0	0	0	0	0	0	0.212765957	0.106382979	0.212765957	0.106382979	0	0.212765957	0	0	0	0	0	0.14893617	0	0	0	0	0	0	6	7.91567082	-31.11815301	14.53503029	545.845943	2111.996306	1.114081989	9.442048204	0.256563457	4.531914894	AC								BCC + Im	Im	M5Si3	BCC + Im	Im
Alloy 0905	AlNbTiV	0.25	0	0	0	0	0	0	0.25	0.25	0.25	0	0	0	0	0	0	0	0	0	0	0	0	0	0	0	4	5.50	-16.25	11.53	510.3391989	1951.87	1.38	3.30	0.03	4.25	AC		1200	1440					BCC	S		BCC	BCC_SS
Alloy 0906	AlNbTiV	0.25	0	0	0	0	0	0	0.25	0.25	0.25	0	0	0	0	0	0	0	0	0	0	0	0	0	0	0	4	5.50	-16.25	11.53	510.3391989	1951.87	1.38	3.30	0.03	4.25	AC		1200	1440					BCC	S		BCC	BCC_SS
Alloy 0907	HfNbTaTiZr	0	0	0	0	0	0	0	0.2	0	0.2	0	0.2	0.2	0.2	0	0	0	0	0	0	0	0	0	0	0	5	9.90	2.72	13.38	655.02398	2523.00	12.41	4.01	0.12	4.40	AC	CW	1100	300				HPT	BCC	S		BCC	BCC_SS
Alloy 0910	MoNb0.5HfZrTi	0	0	0	0	0	0	0	0.222222222	0	0.111111111	0.222222222	0.222222222	0.222222222	0	0	0	0	0	0	0	0	0	0	0	0	5	8.715853141	-3.358024691	13.14594406	551.8417735	2123.673343	9.38304762	6.252173849	0.326262032	4.555555556	AC								BCC	S		BCC	BCC_SS
Alloy 0911	MoNb1.5HfZrTi	0	0	0	0	0	0	0	0.181818182	0	0.272727273	0.181818182	0.181818182	0.181818182	0	0	0	0	0	0	0	0	0	0	0	0	5	8.690997848	-3.041322314	13.2546386	564.8540131	2174.656946	10.66799013	5.94173945	0.295176093	4.636363636	AC								BCC	S		BCC	BCC_SS
Alloy 0912	MoNbHfZrTi0.5	0	0	0	0	0	0	0	0.111111111	0	0.222222222	0.222222222	0.222222222	0.222222222	0	0	0	0	0	0	0	0	0	0	0	0	5	9.116872883	-3.75308642	13.14594406	567.322373	2183.24907	8.60403443	6.387950115	0.325898568	4.666666667	AC								BCC	S		BCC	BCC_SS
Alloy 0913	MoNbHfZrTi1.5	0	0	0	0	0	0	0	0.272727273	0	0.181818182	0.181818182	0.181818182	0.181818182	0	0	0	0	0	0	0	0	0	0	0	0	5	8.356539308	-2.776859504	13.2546386	551.3992743	2122.856201	11.4367314	5.842506078	0.295444755	4.545454545	AC								BCC	S		BCC	BCC_SS
Alloy 0914	MoNbHfZr0.5Ti	0	0	0	0	0	0	0	0.222222222	0	0.222222222	0.222222222	0.111111111	0.222222222	0	0	0	0	0	0	0	0	0	0	0	0	5	9.002336168	-2.765432099	13.14594406	568.080392	2186.162365	11.6907527	5.864135514	0.313656256	4.666666667	AC								BCC	S		BCC	BCC_SS
Alloy 0915	MoNbHfZr1.5Ti	0	0	0	0	0	0	0	0.181818182	0	0.181818182	0.181818182	0.272727273	0.181818182	0	0	0	0	0	0	0	0	0	0	0	0	5	8.466689624	-3.438016529	13.2546386	551.4011803	2122.866085	9.23739808	6.187199337	0.304185676	4.545454545	AC								BCC	S		BCC	BCC_SS
Alloy 0916	MoNbHf0.5ZrTi	0	0	0	0	0	0	0	0.222222222	0	0.222222222	0.222222222	0.222222222	0.111111111	0	0	0	0	0	0	0	0	0	0	0	0	5	8.102239098	-3.950617284	13.14594406	559.0618844	2151.460877	8.068055362	6.098189914	0.310439752	4.666666667	AC								BCC	S		BCC	BCC_SS
Alloy 0917	MoNbHf1.5ZrTi	0	0	0	0	0	0	0	0.181818182	0	0.181818182	0.181818182	0.181818182	0.272727273	0	0	0	0	0	0	0	0	0	0	0	0	5	9.178313444	-2.644628099	13.2546386	558.7155823	2151.022925	12.14973706	6.040284007	0.306386565	4.545454545	AC								BCC	S		BCC	BCC_SS
Alloy 0918	Mo0.5NbHf0.5ZrTi	0	0	0	0	0	0	0	0.25	0	0.25	0.125	0.25	0.125	0	0	0	0	0	0	0	0	0	0	0	0	5	7.889823331	-0.25	12.96707842	546.8122337	2102.85867	123.239563	5.730437906	0.258988417	4.5	AC								BCC	S		BCC	BCC_SS
Alloy 0919	Mo1.5NbHfZrTi	0	0	0	0	0	0	0	0.181818182	0	0.181818182	0.272727273	0.181818182	0.181818182	0	0	0	0	0	0	0	0	0	0	0	0	5	8.815544992	-2.644628099	13.2546386	567.5024221	2184.851594	12.31928331	6.336433278	0.338145159	4.727272727	AC								BCC	S		BCC	BCC_SS
Alloy 0920	FeCoNiCrMn	0	0.2	0.2	0.2	0.2	0	0.2	0	0	0	0	0	0	0	0	0	0	0	0	0	0	0	0	0	0	5	8.025760676	-4.16	13.38161053	386.5578337	1488.962298	5.668245305	3.269463577	0.138361844	8	AC								FCC	S		FCC	FCC_SS
Alloy 0921	Fe19.6Co19.6Ni19.6Cr19.6Mn19.6Al2	0.02	0.196	0.196	0.196	0.196	0	0.196	0	0	0	0	0	0	0	0	0	0	0	0	0	0	0	0	0	0	6	7.874730627	-5.265344	13.92912081	381.0874537	1470.997899	4.614028408	3.702725802	0.138701498	7.9	AC								FCC	S		FCC	FCC_SS
Alloy 0922	Fe19.2Co19.2Ni19.2Cr19.2Mn19.2Al4	0.04	0.192	0.192	0.192	0.192	0	0.192	0	0	0	0	0	0	0	0	0	0	0	0	0	0	0	0	0	0	6	7.726255054	-6.322176	14.24271136	375.9925115	1453.094657	3.88891489	4.070146924	0.138970293	7.8	AC								FCC	S		FCC	FCC_SS
Alloy 0923	Fe18.6Co18.6Ni18.6Cr18.8Mn18.8Al7	0.069860279	0.185628743	0.18762475	0.185628743	0.185628743	0	0.185628743	0	0	0	0	0	0	0	0	0	0	0	0	0	0	0	0	0	0	6	7.508191348	-7.816464	14.5537692	368.6279419	1426.35378	3.164370203	4.532785035	0.139241494	7.65	AC								FCC + BCC	D		FCC + BCC	FCC_PLUS_BCC
Alloy 0924	Fe18.4Co18.4Ni18.4Cr18.4Mn18.4Al8	0.08	0.184	0.184	0.184	0.184	0	0.184	0	0	0	0	0	0	0	0	0	0	0	0	0	0	0	0	0	0	6	7.436712419	-8.290304	14.62889906	366.2250966	1417.470396	2.983233803	4.66829647	0.13929684	7.6	AC								FCC + BCC	D		FCC + BCC	FCC_PLUS_BCC
Alloy 0925	Fe18.2Co18.2Ni18.2Cr18.2Mn18.2Al9	0.09	0.182	0.182	0.182	0.182	0	0.182	0	0	0	0	0	0	0	0	0	0	0	0	0	0	0	0	0	0	6	7.365825461	-8.752016	14.69270484	363.8434384	1408.602069	2.823290859	4.795875214	0.139334699	7.55	AC								FCC + BCC	D		FCC + BCC	FCC_PLUS_BCC
Alloy 0926	Fe18Co18Ni18Cr18Mn18Al10	0.1	0.18	0.18	0.18	0.18	0	0.18	0	0	0	0	0	0	0	0	0	0	0	0	0	0	0	0	0	0	6	7.295523151	-9.2016	14.74633953	361.4810395	1399.74876	2.68096126	4.916168464	0.139355086	7.5	AC								FCC + BCC	D		FCC + BCC	FCC_PLUS_BCC
Alloy 0927	Fe17.8Co17.8Ni17.8Cr17.8Mn17.8Al11	0.11	0.178	0.178	0.178	0.178	0	0.178	0	0	0	0	0	0	0	0	0	0	0	0	0	0	0	0	0	0	6	7.225798285	-9.639056	14.790722	359.1363393	1390.910432	2.55343005	5.029727668	0.139358008	7.45	AC								FCC + BCC	D		FCC + BCC	FCC_PLUS_BCC
Alloy 0928	NbMoTa	0	0	0	0	0	0	0	0	0	0.333333333	0.333333333	0	0	0.333333333	0	0	0	0	0	0	0	0	0	0	0	3	11.89198167	-4.888888889	9.134370237	710.7611625	2693.666667	5.543182198	2.227692479	0.290440279	5.333333333	PM								BCC	S		BCC	BCC_SS
Alloy 0929	NbMoTa	0	0	0	0	0	0	0	0	0	0.333333333	0.333333333	0	0	0.333333333	0	0	0	0	0	0	0	0	0	0	0	3	11.89198167	-4.888888889	9.134370237	710.7611625	2693.666667	5.543182198	2.227692479	0.290440279	5.333333333	PM								BCC	S		BCC	BCC_SS
Alloy 0930	W0.16NbMoTa	0	0	0	0	0	0	0	0	0	0.316455696	0.316455696	0	0	0.316455696	0.050632911	0	0	0	0	0	0	0	0	0	0	4	12.23957284	-5.367729531	10.3378776	717.0456022	2729.936709	5.78373829	2.262966135	0.312691537	5.367088608	PM								BCC	S		BCC	BCC_SS
Alloy 0931	W0.33NbMoTa	0	0	0	0	0	0	0	0	0	0.3003003	0.3003003	0	0	0.3003003	0.099099099	0	0	0	0	0	0	0	0	0	0	4	12.57506278	-5.753501249	10.91555652	724.5672231	2764.654655	5.763330357	2.287751991	0.329930963	5.399399399	PM								BCC	S		BCC	BCC_SS
Alloy 0932	W0.53NbMoTa	0	0	0	0	0	0	0	0	0	0.283286119	0.283286119	0	0	0.283286119	0.150141643	0	0	0	0	0	0	0	0	0	0	4	12.93135648	-6.083027711	11.27956173	733.1299537	2801.21813	5.700701487	2.30459934	0.344459613	5.433427762	PM								BCC	S		BCC	BCC_SS
Alloy 0933	Al0.3CoCrFeNi	0.069767442	0.23255814	0.23255814	0.23255814	0.23255814	0	0	0	0	0	0	0	0	0	0	0	0	0	0	0	0	0	0	0	0	5	7.64	-7.27	12.83	469.9351993	1806.29	3.19	3.49	0.11	7.88	PM								FCC	S		FCC	FCC_SS
Alloy 0934	Al0.3CoCrFeNi	0.069767442	0.23255814	0.23255814	0.23255814	0.23255814	0	0	0	0	0	0	0	0	0	0	0	0	0	0	0	0	0	0	0	0	5	7.64	-7.27	12.83	469.9351993	1806.29	3.19	3.49	0.11	7.88	PM				500	6000			FCC + Im	Im	L12	FCC + Im	Im
Alloy 0935	Al0.3CoCrFeNi	0.069767442	0.23255814	0.23255814	0.23255814	0.23255814	0	0	0	0	0	0	0	0	0	0	0	0	0	0	0	0	0	0	0	0	5	7.64	-7.27	12.83	469.9351993	1806.29	3.19	3.49	0.11	7.88	PM				620	3000			FCC + Im	Im	L12	FCC + Im	Im
Alloy 0936	Al0.3CoCrFeNi	0.069767442	0.23255814	0.23255814	0.23255814	0.23255814	0	0	0	0	0	0	0	0	0	0	0	0	0	0	0	0	0	0	0	0	5	7.64	-7.27	12.83	469.9351993	1806.29	3.19	3.49	0.11	7.88	AC	CW	1150	5			WQ		FCC	S		FCC	FCC_SS
Alloy 0937	Al0.3CoCrFeNi	0.069767442	0.23255814	0.23255814	0.23255814	0.23255814	0	0	0	0	0	0	0	0	0	0	0	0	0	0	0	0	0	0	0	0	5	7.64	-7.27	12.83	469.9351993	1806.29	3.19	3.49	0.11	7.88	AC	CW	1150	60	700	4200	WQ		FCC + Im	Im	L12	FCC + Im	Im
Alloy 0938	Al0.3CoCrFeNi	0.069767442	0.23255814	0.23255814	0.23255814	0.23255814	0	0	0	0	0	0	0	0	0	0	0	0	0	0	0	0	0	0	0	0	5	7.64	-7.27	12.83	469.9351993	1806.29	3.19	3.49	0.11	7.88	AC	CW	1150	60	550	9000	WQ		FCC + Im	Im	B2	FCC + Im	Im
Alloy 0939	CoCrNi	0	0.333333333	0.333333333	0	0.333333333	0	0	0	0	0	0	0	0	0	0	0	0	0	0	0	0	0	0	0	0	3	8.28	-4.89	9.13	499.23715	1892.00	3.54	1.12	0.11	8.33	AC	CW	1100	360			WQ		FCC	S		FCC	FCC_SS
Alloy 0940	CoCrNi	0	0.333333333	0.333333333	0	0.333333333	0	0	0	0	0	0	0	0	0	0	0	0	0	0	0	0	0	0	0	0	3	8.28	-4.89	9.13	499.23715	1892.00	3.54	1.12	0.11	8.33	AC	CW	1100	360	600	30	WQ		FCC	S		FCC	FCC_SS
Alloy 0941	CoCrNi	0	0.333333333	0.333333333	0	0.333333333	0	0	0	0	0	0	0	0	0	0	0	0	0	0	0	0	0	0	0	0	3	8.28	-4.89	9.13	499.23715	1892.00	3.54	1.12	0.11	8.33	AC	CW	1100	360	650	30	WQ		FCC	S		FCC	FCC_SS
Alloy 0942	CoCrNi	0	0.333333333	0.333333333	0	0.333333333	0	0	0	0	0	0	0	0	0	0	0	0	0	0	0	0	0	0	0	0	3	8.28	-4.89	9.13	499.23715	1892.00	3.54	1.12	0.11	8.33	AC	CW	1100	360	600	60	WQ		FCC	S		FCC	FCC_SS
Alloy 0943	CoCrNi	0	0.333333333	0.333333333	0	0.333333333	0	0	0	0	0	0	0	0	0	0	0	0	0	0	0	0	0	0	0	0	3	8.28	-4.89	9.13	499.23715	1892.00	3.54	1.12	0.11	8.33	AC	CW	1100	360	650	60	WQ		FCC	S		FCC	FCC_SS
Alloy 0944	CoCrNi	0	0.333333333	0.333333333	0	0.333333333	0	0	0	0	0	0	0	0	0	0	0	0	0	0	0	0	0	0	0	0	3	8.28	-4.89	9.13	499.23715	1892.00	3.54	1.12	0.11	8.33	AC	CW	1100	360	700	60	WQ		FCC	S		FCC	FCC_SS
Alloy 0945	CoCrNi	0	0.333333333	0.333333333	0	0.333333333	0	0	0	0	0	0	0	0	0	0	0	0	0	0	0	0	0	0	0	0	3	8.28	-4.89	9.13	499.23715	1892.00	3.54	1.12	0.11	8.33	AC	CW	1100	360	800	60	WQ		FCC	S		FCC	FCC_SS
Alloy 0946	CoCrNi	0	0.333333333	0.333333333	0	0.333333333	0	0	0	0	0	0	0	0	0	0	0	0	0	0	0	0	0	0	0	0	3	8.28	-4.89	9.13	499.23715	1892.00	3.54	1.12	0.11	8.33	AC	CW	1100	360	900	60	WQ		FCC	S		FCC	FCC_SS
Alloy 0947	CoCrNi	0	0.333333333	0.333333333	0	0.333333333	0	0	0	0	0	0	0	0	0	0	0	0	0	0	0	0	0	0	0	0	3	8.28	-4.89	9.13	499.23715	1892.00	3.54	1.12	0.11	8.33	AC	CW	1100	360	110	60	WQ		FCC	S		FCC	FCC_SS
Alloy 0948	V10Cr15Mn5Fe35Co10Ni25	0	0.1	0.15	0.35	0.25	0	0.05	0	0.1	0	0	0	0	0	0	0	0	0	0	0	0	0	0	0	0	6	7.871764882	-6.26	13.37699643	403.4622915	1554.05548	3.904556099	2.403624139	0.113643082	7.95	AC	CW	1100	360	900	10			FCC	S		FCC	FCC_SS
Alloy 0949	V10Cr15Mn5Fe35Co10Ni25	0	0.1	0.15	0.35	0.25	0	0.05	0	0.1	0	0	0	0	0	0	0	0	0	0	0	0	0	0	0	0	6	7.871764882	-6.26	13.37699643	403.4622915	1554.05548	3.904556099	2.403624139	0.113643082	7.95	AC	CW	1100	360	900	30			FCC	S		FCC	FCC_SS
Alloy 0950	V10Cr15Mn5Fe35Co10Ni25	0	0.1	0.15	0.35	0.25	0	0.05	0	0.1	0	0	0	0	0	0	0	0	0	0	0	0	0	0	0	0	6	7.871764882	-6.26	13.37699643	403.4622915	1554.05548	3.904556099	2.403624139	0.113643082	7.95	AC	CW	1100	360	900	60			FCC	S		FCC	FCC_SS
Alloy 0951	V10Cr15Mn5Fe35Co10Ni25	0	0.1	0.15	0.35	0.25	0	0.05	0	0.1	0	0	0	0	0	0	0	0	0	0	0	0	0	0	0	0	6	7.871764882	-6.26	13.37699643	403.4622915	1554.05548	3.904556099	2.403624139	0.113643082	7.95	AC	CW	1100	360	1100	60			FCC	S		FCC	FCC_SS
Alloy 0952	TiZrNbV	0	0	0	0	0	0	0	0.25	0.25	0.25	0	0.25	0	0	0	0	0	0	0	0	0	0	0	0	0	4	6.46945509	-0.25	11.52629192	514.4492706	1967.5	103.305544	7.048397669	0.117153745	4.5	AC								BCC	S		BCC	BCC_SS
Alloy 0953	TiZrNbVMo1.7	0	0	0	0	0	0	0	0.175438596	0.175438596	0.175438596	0.298245614	0.175438596	0	0	0	0	0	0	0	0	0	0	0	0	0	5	7.472144913	-4.702985534	13.15521366	565.3280325	2175.655488	6.849810438	6.665391778	0.306634347	4.947368421	AC								BCC1 + BCC2	D		BCC	BCC_SS
Alloy 0954	TiZrNbVMo2.0	0	0	0	0	0	0	0	0.166666667	0.166666667	0.166666667	0.333333333	0.166666667	0	0	0	0	0	0	0	0	0	0	0	0	0	5	7.595944062	-4.777777778	12.97646755	571.5597992	2198.126345	6.711998501	6.581670059	0.314253967	5	AC								BCC1 + BCC2	D		BCC	BCC_SS
Alloy 0955	CoCrCuFeNiTi0.8	0	0.208333333	0.208333333	0.208333333	0.208333333	0	0	0.166666667	0	0	0	0	0	0	0	0	0	0	0	0	0	0	0	0	0	5	7.58	-6.75	14.87	462.7377384	1792.68	3.95	5.27	0.13	8.14	AC								FCC + Laves	Im	Fe2Ti	FCC + Im	Im
Alloy 0956	CrFeCoNiCuTi0.5	0	0.181818182	0.181818182	0.181818182	0.181818182	0.181818182	0	0.090909091	0	0	0	0	0	0	0	0	0	0	0	0	0	0	0	0	0	6	7.841713198	-3.702479339	14.69798576	372.0107329	1440.230486	6.80172384	4.822178394	0.122359719	8.363636364	AC								FCC + Im	Im	Fe2Ti type Laves	FCC + Im	Im
Alloy 0957	CrFeCoNiCu	0	0.2	0.2	0.2	0.2	0.2	0	0	0	0	0	0	0	0	0	0	0	0	0	0	0	0	0	0	0	5	8.392548056	2.314049587	13.2546386	370.7062636	1427.182174	9.739328229	0.998633852	0.09046254	8.909090909	AC								FCC	S		FCC	FCC_SS
Alloy 0958	Cu0.25AlCoCrFeNiTi0.5	0.173913043	0.173913043	0.173913043	0.173913043	0.173913043	0.043478261	0	0.086956522	0	0	0	0	0	0	0	0	0	0	0	0	0	0	0	0	0	7	6.555763738	-15.50094518	15.54594215	345.8442641	1343.3844	1.621226963	6.583863842	0.134073873	7.086956522	AC								BCC	S		BCC	BCC_SS
Alloy 0959	Cu0.5AlCoCrFeNiTi0.5	0.166666667	0.166666667	0.166666667	0.166666667	0.166666667	0.083333333	0	0.083333333	0	0	0	0	0	0	0	0	0	0	0	0	0	0	0	0	0	7	6.647723986	-13.41666667	15.85804053	340.8463734	1325.570478	1.889632854	6.457723041	0.134091594	7.25	AC								BCC	S		BCC	BCC_SS
Alloy 0960	HfNbTaTiZr	0	0	0	0	0	0	0	0.2	0	0.2	0	0.2	0.2	0.2	0	0	0	0	0	0	0	0	0	0	0	5	9.90	2.72	13.38	655.02398	2523.00	12.41	4.01	0.12	4.40	AC								BCC1 + BCC2	D		BCC	BCC_SS
Alloy 0961	NbTaTiZr	0	0	0	0	0	0	0	0.25	0	0.25	0	0.25	0	0.25	0	0	0	0	0	0	0	0	0	0	0	4	8.925666912	2.5	11.52629192	586.7495009	2244	11.60536229	4.839726937	0.100343161	4.5	AC								BCC1 + BCC2	D		BCC	BCC_SS
Alloy 0962	NbTiZr	0	0	0	0	0	0	0	0.333333333	0	0.333333333	0	0.333333333	0	0	0	0	0	0	0	0	0	0	0	0	0	3	9.975229265	3.111111111	9.134370237	626.5960266	2374.666667	7.774115706	1.064065164	0.041096093	4.666666667	AC								BCC	S		BCC	BCC_SS
Alloy 0963	HfNbTaZr	0	0	0	0	0	0	0	0	0	0.25	0	0.25	0.25	0.25	0	0	0	0	0	0	0	0	0	0	0	4	11.06	3.50	11.53	697.736195	2668.50	8.79	3.95	0.12	4.50	AC				1800	1440			BCC	S		BCC	BCC_SS
Alloy 0968	CoCrCuFeNiTi	0	0.2	0.2	0.2	0.2	0	0	0.2	0	0	0	0	0	0	0	0	0	0	0	0	0	0	0	0	0	5	7.43	-8.44	14.90	463.959863	1797.63	3.17	5.65	0.14	8.00	AC								FCC + Im	Im	Fe2Ti	FCC + Im	Im
Alloy 0969	AlCrFeCoNiCu	0.166666667	0.166666667	0.166666667	0.166666667	0.166666667	0.166666667	0	0	0	0	0	0	0	0	0	0	0	0	0	0	0	0	0	0	0	6	7.080416317	-4.777777778	14.8975162	334.5927909	1296.37485	4.893911555	5.281130599	0.119082138	7.833333333	AC								BCC + FCC	D		FCC + BCC	FCC_PLUS_BCC
Alloy 0970	AlCrFeCoNiCuMn	0.142857143	0.142857143	0.142857143	0.142857143	0.142857143	0.142857143	0.142857143	0	0	0	0	0	0	0	0	0	0	0	0	0	0	0	0	0	0	7	7.130102456	-5.632653061	16.17919618	332.9303983	1296.37485	4.508293016	5.182612848	0.140378497	7.714285714	AC								BCC + FCC + Im	Im	anon	FCC + BCC + Im	Im
Alloy 0971	AlCrFeCoNiCuTi	0.142857143	0.142857143	0.142857143	0.142857143	0.142857143	0.142857143	0	0.142857143	0	0	0	0	0	0	0	0	0	0	0	0	0	0	0	0	0	7	6.594949257	-13.79591837	16.17919618	332.922235	1296.37485	1.840664013	6.777886208	0.142571142	7.285714286	AC								BCC1 + BCC2 + FCC	M		FCC + BCC	FCC_PLUS_BCC
Alloy 0972	AlCrFeCoNiCuV	0.142857143	0.142857143	0.142857143	0.142857143	0.142857143	0.142857143	0	0	0.142857143	0	0	0	0	0	0	0	0	0	0	0	0	0	0	0	0	7	6.927665216	-7.755102041	16.17919618	332.9282758	1296.37485	3.274444401	4.954076535	0.124997959	7.428571429	AC								BCC + FCC	D		FCC + BCC	FCC_PLUS_BCC
Alloy 0976	Co25Ni25Fe25Al7.5Cu17.5	0.075	0.25	0	0.25	0.25	0.175	0	0	0	0	0	0	0	0	0	0	0	0	0	0	0	0	0	0	0	5	7.994666565	0.8225	12.79604395	346.9451589	1333.355348	24.99320734	3.874411655	0.07690538	8.9	AC								FCC	S		FCC	FCC_SS
Alloy 0977	CoCrFeMnNi	0	0.2	0.2	0.2	0.2	0	0.2	0	0	0	0	0	0	0	0	0	0	0	0	0	0	0	0	0	0	5	8.03	-4.16	13.38	467.623384	1801.20	5.79	0.92	0.14	8.00	AC		1100	360	800	60	WQ	CW	FCC	S		FCC	FCC_SS
Alloy 0978	V10Cr10Fe45Co10Ni25	0	0.1	0.1	0.45	0.25	0	0	0	0.1	0	0	0	0	0	0	0	0	0	0	0	0	0	0	0	0	5	7.929630605	-5.82	11.61262282	407.5763649	1559.303243	3.656286656	1.739286365	0.092714616	8.1	AC		1100	360	900	10	WQ	CR	FCC	S		FCC	FCC_SS
Alloy 0979	V10Cr10Fe45Co20Ni15	0	0.2	0.1	0.45	0.15	0	0	0	0.1	0	0	0	0	0	0	0	0	0	0	0	0	0	0	0	0	5	7.930000747	-5.36	11.85892612	408.475666	1564.215923	4.065146781	1.732527204	0.090138782	8	AC		1100	360	900	10	WQ	CR	FCC	S		FCC	FCC_SS
Alloy 0980	V10Cr10Fe45Co30Ni5	0	0.3	0.1	0.45	0.05	0	0	0	0.1	0	0	0	0	0	0	0	0	0	0	0	0	0	0	0	0	5	7.930370606	-4.9	11.06508518	411.0116893	1569.155413	4.160258434	1.724828537	0.087384209	7.9	AC		1100	360	900	10	WQ	CR	FCC + BCC	D		FCC + BCC	FCC_PLUS_BCC
Alloy 0981	V10Cr10Fe45Co35Ni0	0	0.35	0.1	0.45	0	0	0	0	0.1	0	0	0	0	0	0	0	0	0	0	0	0	0	0	0	0	4	7.93055543	-4.67	9.87162138	418.0273851	1588.7	3.935648451	1.720623695	0.085934568	7.85	AC		1100	360	900	10	WQ	CR	BCC + FCC	D		FCC + BCC	FCC_PLUS_BCC
Alloy 0982	V10Cr10Fe45Co10Ni25	0	0.1	0.1	0.45	0.25	0	0	0	0.1	0	0	0	0	0	0	0	0	0	0	0	0	0	0	0	0	5	7.929630605	-5.82	11.61262282	407.5763649	1559.303243	3.656286656	1.739286365	0.092714616	8.1	AC		1100	360	900	10	WQ	CR	FCC	S		FCC	FCC_SS
Alloy 0983	V10Cr10Fe45Co20Ni15	0	0.2	0.1	0.45	0.15	0	0	0	0.1	0	0	0	0	0	0	0	0	0	0	0	0	0	0	0	0	5	7.930000747	-5.36	11.85892612	408.475666	1564.215923	4.065146781	1.732527204	0.090138782	8	AC		1100	360	900	10	WQ	CR	FCC	S		FCC	FCC_SS
Alloy 0984	V10Cr10Fe45Co30Ni5	0	0.3	0.1	0.45	0.05	0	0	0	0.1	0	0	0	0	0	0	0	0	0	0	0	0	0	0	0	0	5	7.930370606	-4.9	11.06508518	411.0116893	1569.155413	4.160258434	1.724828537	0.087384209	7.9	AC		1100	360	900	10	WQ	CR	FCC + BCC	D		FCC + BCC	FCC_PLUS_BCC
Alloy 0985	V10Cr10Fe45Co35Ni0	0	0.35	0.1	0.45	0	0	0	0	0.1	0	0	0	0	0	0	0	0	0	0	0	0	0	0	0	0	4	7.93055543	-4.67	9.87162138	418.0273851	1588.7	3.935648451	1.720623695	0.085934568	7.85	AC		1100	360	900	10	WQ	CR	BCC + FCC	D		FCC + BCC	FCC_PLUS_BCC
Alloy 0986	HfNbTiVZr	0	0	0	0	0	0	0	0.2	0.2	0.2	0	0.2	0.2	0	0	0	0	0	0	0	0	0	0	0	0	5	8.06	0.16	13.38	597.541552	2301.60	192.49	6.08	0.14	4.40	AC								BCC	S		BCC	BCC_SS
Alloy 0987	CrNbTiZr	0	0	0.25	0	0	0	0	0.25	0	0.25	0	0.25	0	0	0	0	0	0	0	0	0	0	0	0	0	4	6.64	-5.00	11.53	588.2371325	2249.75	5.19	7.84	0.12	4.75	AC								BCC	S		BCC	BCC_SS
Alloy 0988	HfMoNbTiZr	0	0	0	0	0	0	0	0.2	0	0.2	0.2	0.2	0.2	0	0	0	0	0	0	0	0	0	0	0	0	5	8.70	-1.60	13.38	634.561604	2444.20	20.44	5.06	0.31	4.60	AC								BCC	S		BCC	BCC_SS
Alloy 0989	ZrTiHfV0.5Nb0.5	0	0	0	0	0	0	0	0.25	0.125	0.125	0	0.25	0.25	0	0	0	0	0	0	0	0	0	0	0	0	5	8.190507447	0.4375	12.96707842	523.6762156	2013.882607	67.78544264	6.440523166	0.134530433	4.25	AC								BCC	S		BCC	BCC_SS
Alloy 0990	Zr2.0TiHfVNb2.0	0	0	0	0	0	0	0	0.142857143	0.142857143	0.285714286	0	0.285714286	0.142857143	0	0	0	0	0	0	0	0	0	0	0	0	5	7.872809981	1.469387755	12.88596992	537.1529873	2065.061688	20.50522428	6.802239355	0.137410453	4.428571429	AC								BCC	S		BCC	BCC_SS
Alloy 0991	ZrTiHfNb0.5Mo0.5	0	0	0	0	0	0	0	0.25	0	0.125	0.125	0.25	0.25	0	0	0	0	0	0	0	0	0	0	0	0	5	8.569015185	-2.125	12.96707842	540.3628201	2078.063584	14.34746867	5.703787685	0.270497227	4.375	AC								BCC	S		BCC	BCC_SS
Alloy 0992	ZrTiHfNb0.5Ta0.5	0	0	0	0	0	0	0	0.25	0	0.125	0	0.25	0.25	0.125	0	0	0	0	0	0	0	0	0	0	0	5	9.309718284	0.875	12.96707842	562.4439913	2162.968877	36.102108	4.862116278	0.118215904	4.25	AC								BCC	S		BCC	BCC_SS
Alloy 0993	HfNbTiVZr	0	0	0	0	0	0	0	0.2	0.2	0.2	0	0.2	0.2	0	0	0	0	0	0	0	0	0	0	0	0	5	8.06	0.16	13.38	597.541552	2301.60	192.49	6.08	0.14	4.40	AC								BCC	S		BCC	BCC_SS
Alloy 0994	Re10Nb30Ti30Zr30	0	0	0	0	0	0	0	0.3	0	0.3	0	0.3	0	0	0	0	0	0	0	0.1	0	0	0	0	0	4	7.668517459	-8.16	10.92382327	553.4967252	2112	3.193009447	5.42081242	0.164890873	4.6	AC	HIP	1400	120	1400	360	20 K/min		BCC + Im	Im	C15	BCC + Im	Im
Alloy 0995	NbTiZr	0	0	0	0	0	0	0	0.333333333	0	0.333333333	0	0.333333333	0	0	0	0	0	0	0	0	0	0	0	0	0	3	9.975229265	3.111111111	9.134370237	626.5960266	2374.666667	7.774115706	1.064065164	0.041096093	4.666666667	AC	HIP	1400	120	1400	360	20 K/min		BCC	S		BCC	BCC_SS
Alloy 0996	Ta10Nb30Ti30Zr30	0	0	0	0	0	0	0	0.3	0	0.3	0	0.3	0	0.1	0	0	0	0	0	0	0	0	0	0	0	4	7.491418361	2.64	10.92382327	548.6853236	2093.6	9.793166188	4.991703425	0.109859001	4.4	AC	HIP	1400	120	1400	360	20 K/min		BCC	S		BCC	BCC_SS
Alloy 0997	Cr10Nb30Ti30Zr30	0	0	0.1	0	0	0	0	0.3	0	0.3	0	0.3	0	0	0	0	0	0	0	0	0	0	0	0	0	4	6.594663456	-0.96	10.92382327	518.8312471	1979.7	25.6351409	7.023519911	0.121082616	4.5	AC	HIP	1400	120	1400	360	20 K/min		BCC	S		BCC	BCC_SS
Alloy 0998	Re10Nb30Ti30Zr30	0	0	0	0	0	0	0	0.3	0	0.3	0	0.3	0	0	0	0	0	0	0	0.1	0	0	0	0	0	4	7.668517459	-8.16	10.92382327	553.4967252	2112	3.193009447	5.42081242	0.164890873	4.6	AC	HIP	1400	120	1400	360	20 K/min		BCC + Im	Im	C15	BCC + Im	Im
Alloy 0999	NbTiZr	0	0	0	0	0	0	0	0.333333333	0	0.333333333	0	0.333333333	0	0	0	0	0	0	0	0	0	0	0	0	0	3	9.975229265	3.111111111	9.134370237	626.5960266	2374.666667	7.774115706	1.064065164	0.041096093	4.666666667	AC	HIP	1400	120	1400	360	20 K/min		BCC	S		BCC	BCC_SS
Alloy 1000	Ta10Nb30Ti30Zr30	0	0	0	0	0	0	0	0.3	0	0.3	0	0.3	0	0.1	0	0	0	0	0	0	0	0	0	0	0	4	7.491418361	2.64	10.92382327	548.6853236	2093.6	9.793166188	4.991703425	0.109859001	4.4	AC	HIP	1400	120	1400	360	20 K/min		BCC	S		BCC	BCC_SS
Alloy 1001	Cr10Nb30Ti30Zr30	0	0	0.1	0	0	0	0	0.3	0	0.3	0	0.3	0	0	0	0	0	0	0	0	0	0	0	0	0	4	6.594663456	-0.96	10.92382327	518.8312471	1979.7	25.6351409	7.023519911	0.121082616	4.5	AC	HIP	1400	120	1400	360	20 K/min		BCC	S		BCC	BCC_SS
Alloy 1002	Re10Nb30Ti30Zr30	0	0	0	0	0	0	0	0.3	0	0.3	0	0.3	0	0	0	0	0	0	0	0.1	0	0	0	0	0	4	7.668517459	-8.16	10.92382327	553.4967252	2112	3.193009447	5.42081242	0.164890873	4.6	AC	HIP	1400	120	1400	360	20 K/min		BCC + Im	Im	C15	BCC + Im	Im
Alloy 1003	NbTiZr	0	0	0	0	0	0	0	0.333333333	0	0.333333333	0	0.333333333	0	0	0	0	0	0	0	0	0	0	0	0	0	3	9.975229265	3.111111111	9.134370237	626.5960266	2374.666667	7.774115706	1.064065164	0.041096093	4.666666667	AC	HIP	1400	120	1400	360	20 K/min		BCC	S		BCC	BCC_SS
Alloy 1004	Ta10Nb30Ti30Zr30	0	0	0	0	0	0	0	0.3	0	0.3	0	0.3	0	0.1	0	0	0	0	0	0	0	0	0	0	0	4	7.491418361	2.64	10.92382327	548.6853236	2093.6	9.793166188	4.991703425	0.109859001	4.4	AC	HIP	1400	120	1400	360	20 K/min		BCC	S		BCC	BCC_SS
Alloy 1005	Cr10Nb30Ti30Zr30	0	0	0.1	0	0	0	0	0.3	0	0.3	0	0.3	0	0	0	0	0	0	0	0	0	0	0	0	0	4	6.594663456	-0.96	10.92382327	518.8312471	1979.7	25.6351409	7.023519911	0.121082616	4.5	AC	HIP	1400	120	1400	360	20 K/min		BCC	S		BCC	BCC_SS
Alloy 1006	Re10Nb30Ti30Zr30	0	0	0	0	0	0	0	0.3	0	0.3	0	0.3	0	0	0	0	0	0	0	0.1	0	0	0	0	0	4	7.668517459	-8.16	10.92382327	553.4967252	2112	3.193009447	5.42081242	0.164890873	4.6	AC	HIP	1400	120	1400	360	20 K/min		BCC + Im	Im	C15	BCC + Im	Im
Alloy 1007	VCrFeTa0.3W0.3	0	0	0.277777778	0.277777778	0	0	0	0	0.277777778	0	0	0	0	0.083333333	0.083333333	0	0	0	0	0	0	0	0	0	0	5	9.321052015	-5.410493827	12.31867362	556.5607513	2135.04423	5.483003895	4.551487962	0.210254842	6.194444444	AC				800	1500	WQ		BCC1 + BCC2	D		BCC	BCC_SS
Alloy 1008	CrFeTaVW	0	0	0.25	0.25	0	0	0	0	0.25	0	0	0	0	0	0.25	0	0	0	0	0	0	0	0	0	0	4	10.65175637	-2.5	11.52629192	568.1798676	2173	11.2780156	3.988919302	0.293001706	6.25	AC				800	1500	WQ		BCC1 + BCC2 + Laves	Im	C14	BCC + Im	Im
Alloy 1009	HfMoNbTaTiZr	0	0	0	0	0	0	0	0.166666667	0	0.166666667	0.166666667	0.166666667	0.166666667	0.166666667	0	0	0	0	0	0	0	0	0	0	0	6	9.910915715	1.888888889	12.41459683	594.7083332	2282.194003	16.79482883	19.05954827	0.246152806	3.666666667	AC								BCC + Im	Im	B2	BCC + Im	Im
Alloy 1010	HfMoTaTiZr	0	0	0	0	0	0	0	0.2	0	0	0.2	0.2	0.2	0.2	0	0	0	0	0	0	0	0	0	0	0	5	10.21042994	-1.92	13.38161053	597.8068035	2302.643987	17.95222497	6.087901644	0.311229819	4.6	AC								BCC	S		BCC	BCC_SS
Alloy 1011	HfMoNbTaZr	0	0	0	0	0	0	0	0	0	0.2	0.2	0.2	0.2	0.2	0	0	0	0	0	0	0	0	0	0	0	5	10.92817442	-1.12	13.38161053	621.8810016	2395.370077	31.88312174	6.301264119	0.311152696	4.8	AC								BCC	S		BCC	BCC_SS
Alloy 1012	HfMoNbTaTi	0	0	0	0	0	0	0	0.2	0	0.2	0.2	0	0.2	0.2	0	0	0	0	0	0	0	0	0	0	0	5	9.910915715	2.72	13.38161053	592.5022515	2282.194003	12.57155081	4.99441746	0.118253964	4.4	AC								BCC	S		BCC	BCC_SS
Alloy 1013	HfMoNbTaTiZr	0	0	0	0	0	0	0	0.166666667	0	0.166666667	0.166666667	0.166666667	0.166666667	0.166666667	0	0	0	0	0	0	0	0	0	0	0	6	9.910915715	1.888888889	12.41459683	594.7083332	2282.194003	16.79482883	19.05954827	0.246152806	3.666666667	AC								BCC + Im	Im	B2	BCC + Im	Im
Alloy 1014	HfMoTaTiZr	0	0	0	0	0	0	0	0.2	0	0	0.2	0.2	0.2	0.2	0	0	0	0	0	0	0	0	0	0	0	5	10.21042994	-1.92	13.38161053	597.8068035	2302.643987	17.95222497	6.087901644	0.311229819	4.6	AC								BCC	S		BCC	BCC_SS
Alloy 1015	HfMoNbTiZr	0	0	0	0	0	0	0	0.2	0	0.2	0.2	0.2	0.2	0	0	0	0	0	0	0	0	0	0	0	0	5	8.70	-1.60	13.38	634.561604	2444.20	20.44	5.06	0.31	4.60	AC								BCC + Im	Im	B2	BCC + Im	Im
Alloy 1016	HfMoNbTaZr	0	0	0	0	0	0	0	0	0	0.2	0.2	0.2	0.2	0.2	0	0	0	0	0	0	0	0	0	0	0	5	10.92817442	-1.12	13.38161053	621.8810016	2395.370077	31.88312174	6.301264119	0.311152696	4.8	AC								BCC	S		BCC	BCC_SS
Alloy 1017	HfMoNbTaTi	0	0	0	0	0	0	0	0.2	0	0.2	0.2	0	0.2	0.2	0	0	0	0	0	0	0	0	0	0	0	5	9.910915715	2.72	13.38161053	592.5022515	2282.194003	12.57155081	4.99441746	0.118253964	4.4	AC								BCC	S		BCC	BCC_SS
Alloy 1018	HfMoNbTaTiZr	0	0	0	0	0	0	0	0.166666667	0	0.166666667	0.166666667	0.166666667	0.166666667	0.166666667	0	0	0	0	0	0	0	0	0	0	0	6	9.910915715	1.888888889	12.41459683	594.7083332	2282.194003	16.79482883	19.05954827	0.246152806	3.666666667	AC								BCC + Im	Im	B2	BCC + Im	Im
Alloy 1019	HfMoTaTiZr	0	0	0	0	0	0	0	0.2	0	0	0.2	0.2	0.2	0.2	0	0	0	0	0	0	0	0	0	0	0	5	10.21042994	-1.92	13.38161053	597.8068035	2302.643987	17.95222497	6.087901644	0.311229819	4.6	AC								BCC	S		BCC	BCC_SS
Alloy 1020	HfMoNbTiZr	0	0	0	0	0	0	0	0.2	0	0.2	0.2	0.2	0.2	0	0	0	0	0	0	0	0	0	0	0	0	5	8.70	-1.60	13.38	634.561604	2444.20	20.44	5.06	0.31	4.60	AC								BCC + Im	Im	B2	BCC + Im	Im
Alloy 1021	HfMoNbTaZr	0	0	0	0	0	0	0	0	0	0.2	0.2	0.2	0.2	0.2	0	0	0	0	0	0	0	0	0	0	0	5	10.92817442	-1.12	13.38161053	621.8810016	2395.370077	31.88312174	6.301264119	0.311152696	4.8	AC								BCC	S		BCC	BCC_SS
Alloy 1022	HfMoNbTaTi	0	0	0	0	0	0	0	0.2	0	0.2	0.2	0	0.2	0.2	0	0	0	0	0	0	0	0	0	0	0	5	9.910915715	2.72	13.38161053	592.5022515	2282.194003	12.57155081	4.99441746	0.118253964	4.4	AC								BCC	S		BCC	BCC_SS
Alloy 1023	HfMoNbTaTiZr	0	0	0	0	0	0	0	0.166666667	0	0.166666667	0.166666667	0.166666667	0.166666667	0.166666667	0	0	0	0	0	0	0	0	0	0	0	6	9.910915715	1.888888889	12.41459683	594.7083332	2282.194003	16.79482883	19.05954827	0.246152806	3.666666667	AC								BCC + Im	Im	B2	BCC + Im	Im
Alloy 1024	HfMoTaTiZr	0	0	0	0	0	0	0	0.2	0	0	0.2	0.2	0.2	0.2	0	0	0	0	0	0	0	0	0	0	0	5	10.21042994	-1.92	13.38161053	597.8068035	2302.643987	17.95222497	6.087901644	0.311229819	4.6	AC								BCC	S		BCC	BCC_SS
Alloy 1025	HfMoNbTiZr	0	0	0	0	0	0	0	0.2	0	0.2	0.2	0.2	0.2	0	0	0	0	0	0	0	0	0	0	0	0	5	8.70	-1.60	13.38	634.561604	2444.20	20.44	5.06	0.31	4.60	AC								BCC + Im	Im	B2	BCC + Im	Im
Alloy 1026	HfMoNbTaZr	0	0	0	0	0	0	0	0	0	0.2	0.2	0.2	0.2	0.2	0	0	0	0	0	0	0	0	0	0	0	5	10.92817442	-1.12	13.38161053	621.8810016	2395.370077	31.88312174	6.301264119	0.311152696	4.8	AC								BCC	S		BCC	BCC_SS
Alloy 1027	HfMoNbTaTi	0	0	0	0	0	0	0	0.2	0	0.2	0.2	0	0.2	0.2	0	0	0	0	0	0	0	0	0	0	0	5	9.910915715	2.72	13.38161053	592.5022515	2282.194003	12.57155081	4.99441746	0.118253964	4.4	AC								BCC	S		BCC	BCC_SS
Alloy 1028	CoCrFeNi	0	0.25	0.25	0.25	0.25	0	0	0	0	0	0	0	0	0	0	0	0	0	0	0	0	0	0	0	0	4	8.17	-3.75	11.53	489.4027225	1871.75	5.75	1.03	0.10	8.25	AC	CW	1100	1440	550	15			FCC	S		FCC	FCC_SS
Alloy 1029	CoCrFeNi	0	0.25	0.25	0.25	0.25	0	0	0	0	0	0	0	0	0	0	0	0	0	0	0	0	0	0	0	0	4	8.17	-3.75	11.53	489.4027225	1871.75	5.75	1.03	0.10	8.25	AC	CW	1100	1440	550	60			FCC	S		FCC	FCC_SS
Alloy 1030	CoCrFeNi	0	0.25	0.25	0.25	0.25	0	0	0	0	0	0	0	0	0	0	0	0	0	0	0	0	0	0	0	0	4	8.17	-3.75	11.53	489.4027225	1871.75	5.75	1.03	0.10	8.25	AC	CW	1100	1440	550	1464			FCC	S		FCC	FCC_SS
Alloy 1031	CoCrFeNi	0	0.25	0.25	0.25	0.25	0	0	0	0	0	0	0	0	0	0	0	0	0	0	0	0	0	0	0	0	4	8.17	-3.75	11.53	489.4027225	1871.75	5.75	1.03	0.10	8.25	AC	CW	1100	1440	550	6000			FCC	S		FCC	FCC_SS
Alloy 1032	CoCrNi	0	0.333333333	0.333333333	0	0.333333333	0	0	0	0	0	0	0	0	0	0	0	0	0	0	0	0	0	0	0	0	3	8.28	-4.89	9.13	499.23715	1892.00	3.54	1.12	0.11	8.33	AC	HW			600	60			FCC	S		FCC	FCC_SS
Alloy 1033	CoCrNi	0	0.333333333	0.333333333	0	0.333333333	0	0	0	0	0	0	0	0	0	0	0	0	0	0	0	0	0	0	0	0	3	8.28	-4.89	9.13	499.23715	1892.00	3.54	1.12	0.11	8.33	AC	HW			700	60			FCC	S		FCC	FCC_SS
Alloy 1034	CoCrNi	0	0.333333333	0.333333333	0	0.333333333	0	0	0	0	0	0	0	0	0	0	0	0	0	0	0	0	0	0	0	0	3	8.28	-4.89	9.13	499.23715	1892.00	3.54	1.12	0.11	8.33	AC	HW			900	60			FCC	S		FCC	FCC_SS
Alloy 1035	CoNi	0	0.5	0	0	0.5	0	0	0	0	0	0	0	0	0	0	0	0	0	0	0	0	0	0	0	0	2	8.9	0	5.763145962	393.9071229	1474		0.200240288	0.015	9.5	AC	CW	1100	360			WQ		FCC	S		FCC	FCC_SS
Alloy 1036	CoCrFeMnNi	0	0.2	0.2	0.2	0.2	0	0.2	0	0	0	0	0	0	0	0	0	0	0	0	0	0	0	0	0	0	5	8.03	-4.16	13.38	467.623384	1801.20	5.79	0.92	0.14	8.00	AC		1200	2880	900	60			FCC	S		FCC	FCC_SS
Alloy 1037	Ni18.5Fe18.5Cr18.5Co26Mn18.5	0	0.26	0.185	0.185	0.185	0	0.185	0	0	0	0	0	0	0	0	0	0	0	0	0	0	0	0	0	0	5	8.08813992	-4.1144	13.29411604	386.8108101	1489.434581	5.695120543	3.165958789	0.136417732	8.075	AC		1000	1440	1100	60		CW	FCC	S		FCC	FCC_SS
Alloy 1038	Ni14Fe20Cr26Co20Mn20	0	0.2	0.26	0.2	0.14	0	0.2	0	0	0	0	0	0	0	0	0	0	0	0	0	0	0	0	0	0	5	7.924909869	-3.7232	13.22962036	391.7481361	1508.06978	6.329195708	3.262141651	0.135458481	7.76	AC		1000	1440	1100	60		CW	FCC + BCC			FCC + BCC	FCC_PLUS_BCC
Alloy 1039	NiFeCrCoMn	0	0.2	0.2	0.2	0.2	0	0.2	0	0	0	0	0	0	0	0	0	0	0	0	0	0	0	0	0	0	5	8.03	-4.16	13.38	467.623384	1801.20	5.79	0.92	0.14	8.00	AC		1000	1440	1100	60		CW	FCC	S		FCC	FCC_SS
Alloy 1040	CoCrFeNi	0	0.25	0.25	0.25	0.25	0	0	0	0	0	0	0	0	0	0	0	0	0	0	0	0	0	0	0	0	4	8.17	-3.75	11.53	489.4027225	1871.75	5.75	1.03	0.10	8.25	AC		1000	1440	1100	60		CW	FCC + BCC			FCC + BCC	FCC_PLUS_BCC
Alloy 1041	Ni18.5Fe18.5Cr18.5Co26Mn18.5	0	0.26	0.185	0.185	0.185	0	0.185	0	0	0	0	0	0	0	0	0	0	0	0	0	0	0	0	0	0	5	8.08813992	-4.1144	13.29411604	386.8108101	1489.434581	5.695120543	3.165958789	0.136417732	8.075	AC		1000	1440	625	60		CW	FCC + Im	Im	Sigma	FCC + Im	Im
Alloy 1042	Ni14Fe20Cr26Co20Mn20	0	0.2	0.26	0.2	0.14	0	0.2	0	0	0	0	0	0	0	0	0	0	0	0	0	0	0	0	0	0	5	7.924909869	-3.7232	13.22962036	391.7481361	1508.06978	6.329195708	3.262141651	0.135458481	7.76	AC		1000	1440	675	60		CW	FCC + BCC + Im	Im	Sigma	FCC + BCC + Im	Im
Alloy 1043	NiFeCrCoMn	0	0.2	0.2	0.2	0.2	0	0.2	0	0	0	0	0	0	0	0	0	0	0	0	0	0	0	0	0	0	5	8.03	-4.16	13.38	467.623384	1801.20	5.79	0.92	0.14	8.00	AC		1000	1440	650	60		CW	FCC + Im	Im	Sigma	FCC + Im	Im
Alloy 1044	CoCrFeNi	0	0.25	0.25	0.25	0.25	0	0	0	0	0	0	0	0	0	0	0	0	0	0	0	0	0	0	0	0	4	8.17	-3.75	11.53	489.4027225	1871.75	5.75	1.03	0.10	8.25	AC		1000	1440	625	60		CW	FCC + Im	Im	Sigma	FCC + Im	Im
Alloy 1045	Fe70.04Mn28Al1.6Si0.28C0.08	0.016	0	0	0.7004	0	0	0.28	0	0	0	0	0	0	0	0	0.0008	0	0	0.0028	0	0	0	0	0	0	5	7.600816047	-1.42603584	5.77166321	381.3772677	1427.164118	6.881762834	4.314574455	0.128723899	7.6256	AC		1000	1440	625	60		CW	FCC + Im	Im	Sigma	FCC + Im	Im
Alloy 1046	Fe73.03Mn25Al1.6Si0.24Nb0.05C0.08	0.016008004	0	0	0.730665333	0	0	0.250125063	0	0	0	0	0	0	0	0	0.0008004	0	0	0.002401201	0	0	0	0	0	0	5	7.617485589	-1.347568351	5.506526269	384.2598339	1436.525445	6.986193124	4.212506036	0.124537702	7.657028514	AC		1000	1440	625	60		CW	FCC + Im	Im	Sigma	FCC + Im	Im
Alloy 1047	Fe68.25Mn27Al4.1Si0.52Nb0.05C0.08	0.041	0	0	0.6825	0	0	0.27	0	0	0.0005	0	0	0	0	0	0.0008	0	0	0.0052	0	0	0	0	0	0	6	7.410532259	-3.05526096	6.502275483	375.1120758	1407.573486	3.576953739	4.698428729	0.128831083	7.4995	AC		1000	1440	625	60		CW	FCC + Im	Im	Sigma	FCC + Im	Im
Alloy 1048	Al0.5Cr0.9FeNi2.5V0.2	0.098039216	0	0.176470588	0.196078431	0.490196078	0	0	0	0.039215686	0	0	0	0	0	0	0	0	0	0	0	0	0	0	0	0	5	7.428940236	-10.99730873	11.05609168	379.6347552	1449.33988	1.731696954	4.444703117	0.118924761	8.019607843	AC	CW	1200	1440	700	60	AQ		FCC + Im	Im	L12	FCC + Im	Im
Alloy 1049	Al0.5Cr0.9FeNi2.5V0.2	0.098039216	0	0.176470588	0.196078431	0.490196078	0	0	0	0.039215686	0	0	0	0	0	0	0	0	0	0	0	0	0	0	0	0	5	7.428940236	-10.99730873	11.05609168	379.6347552	1449.33988	1.731696954	4.444703117	0.118924761	8.019607843	AC	CW	1200	1440	600	60	AQ		FCC + Im	Im	L12	FCC + Im	Im
Alloy 1050	Ni30Co30Cr10Fe10Al18W2	0.18	0.3	0.1	0.1	0.3	0	0	0	0	0	0	0	0	0	0.02	0	0	0	0	0	0	0	0	0	0	6	7.39262667	-12.4432	13.05208317	365.6450006	1406.656565	1.762004548	5.590999885	0.140858085	7.76	AC								FCC + Im	Im	B2	FCC + Im	Im
Alloy 1051	Ni30Co30Cr10Fe10Al18W2	0.18	0.3	0.1	0.1	0.3	0	0	0	0	0	0	0	0	0	0.02	0	0	0	0	0	0	0	0	0	0	6	7.39262667	-12.4432	13.05208317	365.6450006	1406.656565	1.762004548	5.590999885	0.140858085	7.76	AC								FCC + Im	Im	B2	FCC + Im	Im
Alloy 1052	CoCrFeNi	0	0.25	0.25	0.25	0.25	0	0	0	0	0	0	0	0	0	0	0	0	0	0	0	0	0	0	0	0	4	8.17	-3.75	11.53	489.4027225	1871.75	5.75	1.03	0.10	8.25	AC		500	240			AQ		FCC	S		FCC	FCC_SS
Alloy 1053	CoCrFeNiMo0.1	0	0.243902439	0.243902439	0.243902439	0.243902439	0	0	0	0	0	0.024390244	0	0	0	0	0	0	0	0	0	0	0	0	0	0	5	8.24	-3.90	12.20	494.663284	1896.73	5.93	1.96	0.11	8.20	AC		500	240			AQ		FCC	S		FCC	FCC_SS
Alloy 1054	CoCrFeNiMo0.2	0	0.238095238	0.238095238	0.238095238	0.238095238	0	0	0	0	0	0.047619048	0	0	0	0	0	0	0	0	0	0	0	0	0	0	5	8.31	-4.04	12.57	500.1569836	1920.52	5.98	2.51	0.12	8.14	AC		500	240			AQ		FCC	S		FCC	FCC_SS
Alloy 1055	CoCrFeNiMo0.3	0	0.23255814	0.23255814	0.23255814	0.23255814	0	0	0	0	0	0.069767442	0	0	0	0	0	0	0	0	0	0	0	0	0	0	5	8.374393129	-4.153596539	12.82599837	426.2309224	1638.269287	5.902321137	2.377731963	0.127279646	8.093023256	AC		500	240			AQ		FCC + Im	Im	Sigma	FCC + Im	Im
Alloy 1056	CoCrFeNiMo0.3	0	0.23255814	0.23255814	0.23255814	0.23255814	0	0	0	0	0	0.069767442	0	0	0	0	0	0	0	0	0	0	0	0	0	0	5	8.374393129	-4.153596539	12.82599837	426.2309224	1638.269287	5.902321137	2.377731963	0.127279646	8.093023256	AC	CW	500	240	850	60	AQ		FCC + Im	Im	Sigma + Mu	FCC + Im	Im
Alloy 1057	CoCrFeNiMo0.3	0	0.23255814	0.23255814	0.23255814	0.23255814	0	0	0	0	0	0.069767442	0	0	0	0	0	0	0	0	0	0	0	0	0	0	5	8.374393129	-4.153596539	12.82599837	426.2309224	1638.269287	5.902321137	2.377731963	0.127279646	8.093023256	AC	CW	500	240	900	300	AQ		FCC + Im	Im	Sigma + Mu	FCC + Im	Im
Alloy 1058	Fe45Cr10V10Co10Ni25	0	0.1	0.1	0.45	0.25	0	0	0	0.1	0	0	0	0	0	0	0	0	0	0	0	0	0	0	0	0	5	7.929630605	-5.82	11.61262282	407.5763649	1559.303243	3.656286656	1.739286365	0.092714616	8.1	AC	CW	1100	360	900	10	WQ		FCC	S		FCC	FCC_SS
Alloy 1059	Fe45Cr10V10Co20Ni15	0	0.2	0.1	0.45	0.15	0	0	0	0.1	0	0	0	0	0	0	0	0	0	0	0	0	0	0	0	0	5	7.930000747	-5.36	11.85892612	408.475666	1564.215923	4.065146781	1.732527204	0.090138782	8	AC	CW	1100	360	900	10	WQ		FCC + BCC + Im	Im		FCC + BCC + Im	Im
Alloy 1060	Fe45Cr10V10Co30Ni5	0	0.3	0.1	0.45	0.05	0	0	0	0.1	0	0	0	0	0	0	0	0	0	0	0	0	0	0	0	0	5	7.930370606	-4.9	11.06508518	411.0116893	1569.155413	4.160258434	1.724828537	0.087384209	7.9	AC	CW	1100	360	900	10	WQ		FCC + BCC + Im	Im		FCC + BCC + Im	Im
Alloy 1061	Fe45Cr10V10Co35	0	0.35	0.1	0.45	0	0	0	0	0.1	0	0	0	0	0	0	0	0	0	0	0	0	0	0	0	0	4	7.93055543	-4.67	9.87162138	418.0273851	1588.7	3.935648451	1.720623695	0.085934568	7.85	AC	CW	1100	360	900	10	WQ		FCC + BCC + Im	Im		FCC + BCC + Im	Im
Alloy 1062	FeCrCoMnNi	0	0.2	0.2	0.2	0.2	0	0.2	0	0	0	0	0	0	0	0	0	0	0	0	0	0	0	0	0	0	5	8.025760676	-4.16	13.38161053	386.5578337	1488.962298	5.668245305	3.269463577	0.138361844	8	AC	CW							FCC	S		FCC	FCC_SS
Alloy 1063	Cr20Fe6Co34Ni34Mo6	0	0.34	0.2	0.06	0.34	0	0	0	0	0	0.06	0	0	0	0	0	0	0	0	0	0	0	0	0	0	5	8.587067955	-4.2928	11.58277271	419.0245945	1602.912293	5.061964947	2.18471415	0.120166551	8.5	AC	HW	1200	2880	800	3	AQ		FCC	S		FCC	FCC_SS
Alloy 1064	Cr20Fe6Co34Ni34Mo6	0	0.34	0.2	0.06	0.34	0	0	0	0	0	0.06	0	0	0	0	0	0	0	0	0	0	0	0	0	0	5	8.587067955	-4.2928	11.58277271	419.0245945	1602.912293	5.061964947	2.18471415	0.120166551	8.5	AC	HW	1200	2880	800	60	AQ		FCC	S		FCC	FCC_SS
Alloy 1065	Cr20Fe6Co34Ni34Mo6	0	0.34	0.2	0.06	0.34	0	0	0	0	0	0.06	0	0	0	0	0	0	0	0	0	0	0	0	0	0	5	8.587067955	-4.2928	11.58277271	419.0245945	1602.912293	5.061964947	2.18471415	0.120166551	8.5	AC	HW	1200	2880	900	60	AQ		FCC	S		FCC	FCC_SS
Alloy 1066	Cr20Fe6Co34Ni34Mo6	0	0.34	0.2	0.06	0.34	0	0	0	0	0	0.06	0	0	0	0	0	0	0	0	0	0	0	0	0	0	5	8.587067955	-4.2928	11.58277271	419.0245945	1602.912293	5.061964947	2.18471415	0.120166551	8.5	AC	HW	1200	2880	1000	60	AQ		FCC	S		FCC	FCC_SS
Alloy 1067	Cr20Fe6Co34Ni34Mo6	0	0.34	0.2	0.06	0.34	0	0	0	0	0	0.06	0	0	0	0	0	0	0	0	0	0	0	0	0	0	5	8.587067955	-4.2928	11.58277271	419.0245945	1602.912293	5.061964947	2.18471415	0.120166551	8.5	AC	HW	1200	2880	1150	60	AQ		FCC	S		FCC	FCC_SS
Alloy 1068	Al5Nb24Ti40V5Zr26	0.05	0	0	0	0	0	0	0.4	0.05	0.24	0	0.26	0	0	0	0	0	0	0	0	0	0	0	0	0	5	6.068935026	-6.8576	11.29799536	491.5373168	1878.25911	3.544477681	5.289095698	0.109284766	4.24	AC	CW			1100	60		CD	BCC	S		BCC	BCC_SS
Alloy 1069	Al5Nb24Ti40V5Zr26	0.05	0	0	0	0	0	0	0.4	0.05	0.24	0	0.26	0	0	0	0	0	0	0	0	0	0	0	0	0	5	6.068935026	-6.8576	11.29799536	491.5373168	1878.25911	3.544477681	5.289095698	0.109284766	4.24	AC	CW			900	60		CD	BCC + Im	Im	C14	BCC + Im	Im
Alloy 1070	Al5Nb24Ti40V5Zr26	0.05	0	0	0	0	0	0	0.4	0.05	0.24	0	0.26	0	0	0	0	0	0	0	0	0	0	0	0	0	5	6.068935026	-6.8576	11.29799536	491.5373168	1878.25911	3.544477681	5.289095698	0.109284766	4.24	AC	CW			1000	60		CD	BCC	S		BCC	BCC_SS
Alloy 1071	AlCoCrFeNi2.1	0.163934426	0.163934426	0.163934426	0.163934426	0.344262295	0	0	0	0	0	0	0	0	0	0	0	0	0	0	0	0	0	0	0	0	5	7.08	-11.94	12.91	359.2352497	1381.25	1.79	5.38	0.12	7.70	AC								FCC + Im	Im	B2 + L12	FCC + Im	Im
Alloy 1072	Al0.3CoCrFeNi	0.069767442	0.23255814	0.23255814	0.23255814	0.23255814	0	0	0	0	0	0	0	0	0	0	0	0	0	0	0	0	0	0	0	0	5	7.64	-7.27	12.83	469.9351993	1806.29	3.19	3.49	0.11	7.88	AC	CW							FCC	S		FCC	FCC_SS
Alloy 1073	Al0.3CoCrFeNi	0.069767442	0.23255814	0.23255814	0.23255814	0.23255814	0	0	0	0	0	0	0	0	0	0	0	0	0	0	0	0	0	0	0	0	5	7.64	-7.27	12.83	469.9351993	1806.29	3.19	3.49	0.11	7.88	AC	CW			620	3000			FCC + Im	Im	B2	FCC + Im	Im
Alloy 1074	Al0.3CoCrFeNi	0.069767442	0.23255814	0.23255814	0.23255814	0.23255814	0	0	0	0	0	0	0	0	0	0	0	0	0	0	0	0	0	0	0	0	5	7.64	-7.27	12.83	469.9351993	1806.29	3.19	3.49	0.11	7.88	AC	CW	1150	600	620	3000			FCC + Im	Im	B2 + L12	FCC + Im	Im
Alloy 1075	Al0.3CoCrFeNi	0.069767442	0.23255814	0.23255814	0.23255814	0.23255814	0	0	0	0	0	0	0	0	0	0	0	0	0	0	0	0	0	0	0	0	5	7.64	-7.27	12.83	469.9351993	1806.29	3.19	3.49	0.11	7.88	AC	CW			550	1440			FCC + Im	Im	B2	FCC + Im	Im
Alloy 1076	Al0.3CoCrFeNi	0.069767442	0.23255814	0.23255814	0.23255814	0.23255814	0	0	0	0	0	0	0	0	0	0	0	0	0	0	0	0	0	0	0	0	5	7.64	-7.27	12.83	469.9351993	1806.29	3.19	3.49	0.11	7.88	AC	CW			550	3000			FCC + Im	Im	B2	FCC + Im	Im
Alloy 1077	Al0.5Cr0.9FeNi2.5V0.2	0.098039216	0	0.176470588	0.196078431	0.490196078	0	0	0	0.039215686	0	0	0	0	0	0	0	0	0	0	0	0	0	0	0	0	5	7.428940236	-10.99730873	11.05609168	379.6347552	1449.33988	1.731696954	4.444703117	0.118924761	8.019607843	AC	CW	1200	1440					FCC	S		FCC	FCC_SS
Alloy 1078	HfMoNbTaZr	0	0	0	0	0	0	0	0	0	0.2	0.2	0.2	0.2	0.2	0	0	0	0	0	0	0	0	0	0	0	5	10.92817442	-1.12	13.38161053	621.8810016	2395.370077	31.88312174	6.301264119	0.311152696	4.8	AC								BCC	S		BCC	BCC_SS
Alloy 1079	HfMoNbTaTi	0	0	0	0	0	0	0	0.2	0	0.2	0.2	0	0.2	0.2	0	0	0	0	0	0	0	0	0	0	0	5	9.910915715	2.72	13.38161053	592.5022515	2282.194003	12.57155081	4.99441746	0.118253964	4.4	AC								BCC	S		BCC	BCC_SS
Alloy 1080	HfMoNbTaTi	0	0	0	0	0	0	0	0.2	0	0.2	0.2	0	0.2	0.2	0	0	0	0	0	0	0	0	0	0	0	5	9.910915715	2.72	13.38161053	592.5022515	2282.194003	12.57155081	4.99441746	0.118253964	4.4	AC								BCC	S		BCC	BCC_SS
Alloy 1081	HfMoNbTiZr	0	0	0	0	0	0	0	0.2	0	0.2	0.2	0.2	0.2	0	0	0	0	0	0	0	0	0	0	0	0	5	8.70	-1.60	13.38	634.561604	2444.20	20.44	5.06	0.31	4.60	AC								BCC + Im	Im	B2	BCC + Im	Im
Alloy 1082	Fe36Ni18Mn33Al13C1.26	0.128382382	0	0	0.355520442	0.177760221	0	0.325893739	0	0	0	0	0	0	0	0	0.012443215	0	0	0	0	0	0	0	0	0	5	6.9501179	-12.0861034	11.29290282	340.7477765	1302.065806	1.471835746	7.007133	0.173422991	7.337941932	AC								FCC + Im	Im	anon	FCC + Im	Im
Alloy 1083	Fe36Ni18Mn33Al13C1.26	0.128382382	0	0	0.355520442	0.177760221	0	0.325893739	0	0	0	0	0	0	0	0	0.012443215	0	0	0	0	0	0	0	0	0	5	6.9501179	-12.0861034	11.29290282	340.7477765	1302.065806	1.471835746	7.007133	0.173422991	7.337941932	AC	CW			1000	60			FCC + Im	Im	anon	FCC + Im	Im
Alloy 1084	Fe36Ni18Mn33Al13C1.26	0.128382382	0	0	0.355520442	0.177760221	0	0.325893739	0	0	0	0	0	0	0	0	0.012443215	0	0	0	0	0	0	0	0	0	5	6.9501179	-12.0861034	11.29290282	340.7477765	1302.065806	1.471835746	7.007133	0.173422991	7.337941932	AC	CW	1100	240	1000	240			FCC + Im	Im	anon	FCC + Im	Im
Alloy 1085	Fe36Ni18Mn33Al13	0.13	0	0	0.36	0.18	0	0.33	0	0	0	0	0	0	0	0	0	0	0	0	0	0	0	0	0	0	4	6.992100479	-9.798	10.87153784	343.5855689	1310.79	1.757487614	5.351956687	0.148163558	7.38	AC								FCC + Im	Im	B2	FCC + Im	Im
Alloy 1086	Fe36Ni18Mn33Al13	0.13	0	0	0.36	0.18	0	0.33	0	0	0	0	0	0	0	0	0	0	0	0	0	0	0	0	0	0	4	6.992100479	-9.798	10.87153784	343.5855689	1310.79	1.757487614	5.351956687	0.148163558	7.38	AC	CW			1000	60			FCC + Im	Im	B2	FCC + Im	Im
Alloy 1087	Fe36Ni18Mn33Al13	0.13	0	0	0.36	0.18	0	0.33	0	0	0	0	0	0	0	0	0	0	0	0	0	0	0	0	0	0	4	6.992100479	-9.798	10.87153784	343.5855689	1310.79	1.757487614	5.351956687	0.148163558	7.38	AC	CW	1100	240	1000	240			FCC + Im	Im	B2	FCC + Im	Im
Alloy 1088	ZrTiHfV0.5Nb0.5	0	0	0	0	0	0	0	0.25	0.125	0.125	0	0.25	0.25	0	0	0	0	0	0	0	0	0	0	0	0	5	8.190507447	0.4375	12.96707842	523.6762156	2013.882607	67.78544264	6.440523166	0.134530433	4.25	AC								BCC	S		BCC	BCC_SS
Alloy 1089	ZrTiHfV0.5Nb0.5	0	0	0	0	0	0	0	0.25	0.125	0.125	0	0.25	0.25	0	0	0	0	0	0	0	0	0	0	0	0	5	8.190507447	0.4375	12.96707842	523.6762156	2013.882607	67.78544264	6.440523166	0.134530433	4.25	AC								BCC	S		BCC	BCC_SS
Alloy 1090	Zr2.0TiHfVNb2.0	0	0	0	0	0	0	0	0.142857143	0.142857143	0.285714286	0	0.285714286	0.142857143	0	0	0	0	0	0	0	0	0	0	0	0	5	7.872809981	1.469387755	12.88596992	537.1529873	2065.061688	20.50522428	6.802239355	0.137410453	4.428571429	AC								BCC	S		BCC	BCC_SS
Alloy 1091	Zr2.0TiHfVNb2.0	0	0	0	0	0	0	0	0.142857143	0.142857143	0.285714286	0	0.285714286	0.142857143	0	0	0	0	0	0	0	0	0	0	0	0	5	7.872809981	1.469387755	12.88596992	537.1529873	2065.061688	20.50522428	6.802239355	0.137410453	4.428571429	AC								BCC	S		BCC	BCC_SS
Alloy 1092	ZrTiHfNb0.5Mo0.5	0	0	0	0	0	0	0	0.25	0	0.125	0.125	0.25	0.25	0	0	0	0	0	0	0	0	0	0	0	0	5	8.569015185	-2.125	12.96707842	540.3628201	2078.063584	14.34746867	5.703787685	0.270497227	4.375	AC								BCC	S		BCC	BCC_SS
Alloy 1093	ZrTiHfNb0.5Mo0.5	0	0	0	0	0	0	0	0.25	0	0.125	0.125	0.25	0.25	0	0	0	0	0	0	0	0	0	0	0	0	5	8.569015185	-2.125	12.96707842	540.3628201	2078.063584	14.34746867	5.703787685	0.270497227	4.375	AC								BCC	S		BCC	BCC_SS
Alloy 1094	ZrTiHfNb0.5Ta0.5	0	0	0	0	0	0	0	0.25	0	0.125	0	0.25	0.25	0.125	0	0	0	0	0	0	0	0	0	0	0	5	9.309718284	0.875	12.96707842	562.4439913	2162.968877	36.102108	4.862116278	0.118215904	4.25	AC								BCC	S		BCC	BCC_SS
Alloy 1095	ZrTiHfNb0.5Ta0.5	0	0	0	0	0	0	0	0.25	0	0.125	0	0.25	0.25	0.125	0	0	0	0	0	0	0	0	0	0	0	5	9.309718284	0.875	12.96707842	562.4439913	2162.968877	36.102108	4.862116278	0.118215904	4.25	AC								BCC	S		BCC	BCC_SS
Alloy 1096	Fe40.4Ni11.3Mn34.8Al7.5Cr6C1.1	0.074183976	0	0.059347181	0.399604352	0.111770524	0	0.34421365	0	0	0	0	0	0	0	0	0.010880317	0	0	0	0	0	0	0	0	0	6	7.21529413	-8.1781746	11.54335869	355.5740424	1360.004545	2.305170731	6.453990904	0.165555851	7.346191889	AC								FCC	S		FCC	FCC_SS
Alloy 1097	Fe40.4Ni11.3Mn34.8Al7.5Cr6C1.1	0.074183976	0	0.059347181	0.399604352	0.111770524	0	0.34421365	0	0	0	0	0	0	0	0	0.010880317	0	0	0	0	0	0	0	0	0	6	7.21529413	-8.1781746	11.54335869	355.5740424	1360.004545	2.305170731	6.453990904	0.165555851	7.346191889	AC	HW	1100		500	18720	WQ		FCC	S		FCC	FCC_SS
Alloy 1098	Fe40.4Ni11.3Mn34.8Al7.5Cr6C1.1	0.074183976	0	0.059347181	0.399604352	0.111770524	0	0.34421365	0	0	0	0	0	0	0	0	0.010880317	0	0	0	0	0	0	0	0	0	6	7.21529413	-8.1781746	11.54335869	355.5740424	1360.004545	2.305170731	6.453990904	0.165555851	7.346191889	AC	HW	1100		500	60480	WQ		FCC	S		FCC	FCC_SS
Alloy 1099	Fe40.4Ni11.3Mn34.8Al7.5Cr6C1.1	0.074183976	0	0.059347181	0.399604352	0.111770524	0	0.34421365	0	0	0	0	0	0	0	0	0.010880317	0	0	0	0	0	0	0	0	0	6	7.21529413	-8.1781746	11.54335869	355.5740424	1360.004545	2.305170731	6.453990904	0.165555851	7.346191889	AC	HW	1100		800	1440	WQ		FCC	S		FCC	FCC_SS
Alloy 1100	Fe40.4Ni11.3Mn34.8Al7.5Cr6C1.1	0.074183976	0	0.059347181	0.399604352	0.111770524	0	0.34421365	0	0	0	0	0	0	0	0	0.010880317	0	0	0	0	0	0	0	0	0	6	7.21529413	-8.1781746	11.54335869	355.5740424	1360.004545	2.305170731	6.453990904	0.165555851	7.346191889	AC	HW	1100		1200	1440	WQ		FCC	S		FCC	FCC_SS
Alloy 1101	Fe40.4Ni11.3Mn34.8Al7.5Cr6C1.1	0.074183976	0	0.059347181	0.399604352	0.111770524	0	0.34421365	0	0	0	0	0	0	0	0	0.010880317	0	0	0	0	0	0	0	0	0	6	7.21529413	-8.1781746	11.54335869	355.5740424	1360.004545	2.305170731	6.453990904	0.165555851	7.346191889	AC	HW	1100		1100	240	WQ		FCC	S		FCC	FCC_SS
Alloy 1102	Fe40.4Ni11.3Mn34.8Al7.5Cr6C1.1	0.074183976	0	0.059347181	0.399604352	0.111770524	0	0.34421365	0	0	0	0	0	0	0	0	0.010880317	0	0	0	0	0	0	0	0	0	6	7.21529413	-8.1781746	11.54335869	355.5740424	1360.004545	2.305170731	6.453990904	0.165555851	7.346191889	AC	HW	1100		1100	1440	WQ	HW	FCC	S		FCC	FCC_SS
Alloy 1103	Fe28Ni18Mn33Al21	0.21	0	0	0.28	0.18	0	0.33	0	0	0	0	0	0	0	0	0	0	0	0	0	0	0	0	0	0	4	6.482580111	-13.4844	11.29676653	324.7052707	1240.79	1.268326861	5.708363976	0.14752071	6.98	AC								FCC + Im	Im	B2	FCC + Im	Im
Alloy 1104	Fe28Ni18Mn33Al21	0.21	0	0	0.28	0.18	0	0.33	0	0	0	0	0	0	0	0	0	0	0	0	0	0	0	0	0	0	4	6.482580111	-13.4844	11.29676653	324.7052707	1240.79	1.268326861	5.708363976	0.14752071	6.98	AC				1100	15			FCC + Im	Im	B2	FCC + Im	Im
Alloy 1105	Fe28Ni18Mn33Al21	0.21	0	0	0.28	0.18	0	0.33	0	0	0	0	0	0	0	0	0	0	0	0	0	0	0	0	0	0	4	6.482580111	-13.4844	11.29676653	324.7052707	1240.79	1.268326861	5.708363976	0.14752071	6.98	AC				1100	30			FCC + Im	Im	B2	FCC + Im	Im
Alloy 1106	Fe28Ni18Mn33Al21	0.21	0	0	0.28	0.18	0	0.33	0	0	0	0	0	0	0	0	0	0	0	0	0	0	0	0	0	0	4	6.482580111	-13.4844	11.29676653	324.7052707	1240.79	1.268326861	5.708363976	0.14752071	6.98	AC				1100	45			FCC + Im	Im	B2	FCC + Im	Im
Alloy 1107	Fe28Ni18Mn33Al21	0.21	0	0	0.28	0.18	0	0.33	0	0	0	0	0	0	0	0	0	0	0	0	0	0	0	0	0	0	4	6.482580111	-13.4844	11.29676653	324.7052707	1240.79	1.268326861	5.708363976	0.14752071	6.98	AC				1100	180			FCC + Im	Im	B2	FCC + Im	Im
Alloy 1108	Fe28Ni18Mn33Al21	0.21	0	0	0.28	0.18	0	0.33	0	0	0	0	0	0	0	0	0	0	0	0	0	0	0	0	0	0	4	6.482580111	-13.4844	11.29676653	324.7052707	1240.79	1.268326861	5.708363976	0.14752071	6.98	AC				1100	300			FCC + Im	Im	B2	FCC + Im	Im
Alloy 1109	Fe28Ni18Mn33Al21	0.21	0	0	0.28	0.18	0	0.33	0	0	0	0	0	0	0	0	0	0	0	0	0	0	0	0	0	0	4	6.482580111	-13.4844	11.29676653	324.7052707	1240.79	1.268326861	5.708363976	0.14752071	6.98	AC				1100	600			FCC + Im	Im	B2	FCC + Im	Im
Alloy 1110	Fe28Ni18Mn33Al21	0.21	0	0	0.28	0.18	0	0.33	0	0	0	0	0	0	0	0	0	0	0	0	0	0	0	0	0	0	4	6.482580111	-13.4844	11.29676653	324.7052707	1240.79	1.268326861	5.708363976	0.14752071	6.98	AC				1100	1200			FCC + Im	Im	B2	FCC + Im	Im
Alloy 1111	Fe28Ni18Mn33Al21	0.21	0	0	0.28	0.18	0	0.33	0	0	0	0	0	0	0	0	0	0	0	0	0	0	0	0	0	0	4	6.482580111	-13.4844	11.29676653	324.7052707	1240.79	1.268326861	5.708363976	0.14752071	6.98	AC				1100	6000			FCC + Im	Im	B2	FCC + Im	Im
Alloy 1112	Fe28Ni18Mn33Al21	0.21	0	0	0.28	0.18	0	0.33	0	0	0	0	0	0	0	0	0	0	0	0	0	0	0	0	0	0	4	6.482580111	-13.4844	11.29676653	324.7052707	1240.79	1.268326861	5.708363976	0.14752071	6.98	AC				1100	15000			FCC + Im	Im	B2	FCC + Im	Im
Alloy 1113	NbMoTaW	0	0	0	0	0	0	0	0	0	0.25	0.25	0	0	0.25	0.25	0	0	0	0	0	0	0	0	0	0	4	13.64	-6.50	11.53	825.6503925	3157.75	5.60	2.27	0.36	5.50	AC				1200	1440			BCC	S		BCC	BCC_SS
Alloy 1114	NbMoTaW	0	0	0	0	0	0	0	0	0	0.25	0.25	0	0	0.25	0.25	0	0	0	0	0	0	0	0	0	0	4	13.64	-6.50	11.53	825.6503925	3157.75	5.60	2.27	0.36	5.50	AC				1200	1440			BCC	S		BCC	BCC_SS
Alloy 1115	VNbMoTaW	0	0	0	0	0	0	0	0	0.2	0.2	0.2	0	0	0.2	0.2	0	0	0	0	0	0	0	0	0	0	5	12.36	-4.64	13.38	769.197496	2962.80	8.54	3.21	0.34	5.40	AC				1200	1440			BCC	S		BCC	BCC_SS
Alloy 1116	VNbMoTaW	0	0	0	0	0	0	0	0	0.2	0.2	0.2	0	0	0.2	0.2	0	0	0	0	0	0	0	0	0	0	5	12.36	-4.64	13.38	769.197496	2962.80	8.54	3.21	0.34	5.40	AC				1200	1440			BCC	S		BCC	BCC_SS
Alloy 1117	CoCrNi	0	0.333333333	0.333333333	0	0.333333333	0	0	0	0	0	0	0	0	0	0	0	0	0	0	0	0	0	0	0	0	3	8.28	-4.89	9.13	499.23715	1892.00	3.54	1.12	0.11	8.33	PM	HW	1180	10					FCC + BCC	D		FCC + BCC	FCC_PLUS_BCC
Alloy 1118	CoCrNiMo0.05	0	0.327868852	0.327868852	0	0.327868852	0	0	0	0	0	0.016393443	0	0	0	0	0	0	0	0	0	0	0	0	0	0	4	8.293769544	-4.874118387	9.289246706	422.3134414	1601.445183	3.572661914	0.168045878	0.111272373	8.332225914	PM								FCC	S		FCC	FCC_SS
Alloy 1119	CoCrNi	0	0.333333333	0.333333333	0	0.333333333	0	0	0	0	0	0	0	0	0	0	0	0	0	0	0	0	0	0	0	0	3	8.28	-4.89	9.13	499.23715	1892.00	3.54	1.12	0.11	8.33	AC	CW	1200	2880	950	60	AQ		FCC	S		FCC	FCC_SS
Alloy 1120	CrMnFeCoNi	0	0.2	0.2	0.2	0.2	0	0.2	0	0	0	0	0	0	0	0	0	0	0	0	0	0	0	0	0	0	5	8.03	-4.16	13.38	467.623384	1801.20	5.79	0.92	0.14	8.00	AC	CW	1200	2880	950	60	AQ		FCC	S		FCC	FCC_SS
Alloy 1121	CoCrNi	0	0.333333333	0.333333333	0	0.333333333	0	0	0	0	0	0	0	0	0	0	0	0	0	0	0	0	0	0	0	0	3	8.28	-4.89	9.13	499.23715	1892.00	3.54	1.12	0.11	8.33	AC	CW	1200	1400	925	60			FCC	S		FCC	FCC_SS
Alloy 1122	CoCrFeMnNi	0	0.2	0.2	0.2	0.2	0	0.2	0	0	0	0	0	0	0	0	0	0	0	0	0	0	0	0	0	0	5	8.03	-4.16	13.38	467.623384	1801.20	5.79	0.92	0.14	8.00	AC	CW	1200	1400	925	60			FCC	S		FCC	FCC_SS
Alloy 1123	CoCrFeMnNi	0	0.2	0.2	0.2	0.2	0	0.2	0	0	0	0	0	0	0	0	0	0	0	0	0	0	0	0	0	0	5	8.03	-4.16	13.38	467.623384	1801.20	5.79	0.92	0.14	8.00	AC	CW	1200	1400	925	60			FCC	S		FCC	FCC_SS
Alloy 1124	NbCrMo0.5Ta0.5TiZr	0	0	0.2	0	0	0	0	0.2	0	0.2	0.1	0.2	0	0.1	0	0	0	0	0	0	0	0	0	0	0	6	7.99	-4.92	14.53	625.078928	2418.40	7.14	7.13	0.22	4.90	AC								BCC1 + BCC2 + Im	Im	Laves	BCC + Im	Im
Alloy 1125	NbCrMo0.5Ta0.5TiZr	0	0	0.2	0	0	0	0	0.2	0	0.2	0.1	0.2	0	0.1	0	0	0	0	0	0	0	0	0	0	0	6	7.99	-4.92	14.53	625.078928	2418.40	7.14	7.13	0.22	4.90	AC								BCC1 + BCC2 + Im	Im	Laves	BCC + Im	Im
Alloy 1126	NbCrMo0.5Ta0.5TiZr	0	0	0.2	0	0	0	0	0.2	0	0.2	0.1	0.2	0	0.1	0	0	0	0	0	0	0	0	0	0	0	6	7.99	-4.92	14.53	625.078928	2418.40	7.14	7.13	0.22	4.90	AC								BCC1 + BCC2 + Im	Im	Laves	BCC + Im	Im
Alloy 1127	AlMo0.5NbTa0.5TiZr	0.25	0	0	0	0	0	0	0.25	0	0	0.125	0.25	0	0.125	0	0	0	0	0	0	0	0	0	0	0	5	7.15	-16.84	14.53	560.6278523	2169.09	1.87	4.34	0.22	4.30	AC		1400	120	1200	1440	10 K min?1		BCC1 + BCC2	D		BCC	BCC_SS
Alloy 1128	NbTaTi	0	0	0	0	0	0	0	0.333333333	0	0.333333333	0	0	0	0.333333333	0	0	0	0	0	0	0	0	0	0	0	3	9.975229265	1.333333333	9.134370237	626.5942488	2374.666667	18.13960331	1.064065164	0.041096093	4.666666667	AC								BCC	S		BCC	BCC_SS
Alloy 1129	Nb1.5TaTiZr0.5	0	0	0	0	0	0	0	0.25	0	0.375	0	0.125	0	0.25	0	0	0	0	0	0	0	0	0	0	0	4	9.261337121	2.125	10.98247607	608.144798	2321	13.40714837	3.841219005	0.084103731	4.625	AC								BCC1 + BCC2 + BCC3	M		BCC	BCC_SS
Alloy 1130	Fe22Co20Ni19Cr20Mn12Al7	0.07	0.2	0.2	0.22	0.19	0	0.12	0	0	0	0	0	0	0	0	0	0	0	0	0	0	0	0	0	0	6	7.544302414	-7.5184	14.40897963	374.8877458	1449.76134	3.301951799	4.345955752	0.130196621	7.71	AC	HW	1100		950	60	AQ		BCC + FCC + Im	Im	B2	FCC + BCC + Im	Im
Alloy 1131	Fe22Co20Ni19Cr20Mn12Al7	0.07	0.2	0.2	0.22	0.19	0	0.12	0	0	0	0	0	0	0	0	0	0	0	0	0	0	0	0	0	0	6	7.544302414	-7.5184	14.40897963	374.8877458	1449.76134	3.301951799	4.345955752	0.130196621	7.71	AC	HW	1100		1000	60	AQ		BCC + FCC + Im	Im	B2	FCC + BCC + Im	Im
Alloy 1132	Fe22Co20Ni19Cr20Mn12Al7	0.07	0.2	0.2	0.22	0.19	0	0.12	0	0	0	0	0	0	0	0	0	0	0	0	0	0	0	0	0	0	6	7.544302414	-7.5184	14.40897963	374.8877458	1449.76134	3.301951799	4.345955752	0.130196621	7.71	AC	HW	1100		1100	60	AQ		BCC + FCC + Im	Im	B2	FCC + BCC + Im	Im
Alloy 1133	CoCrFeNiTi0.2	0	0.238095238	0.238095238	0.238095238	0.238095238	0	0	0.047619048	0	0	0	0	0	0	0	0	0	0	0	0	0	0	0	0	0	5	7.926436279	-7.346938776	12.56917544	408.1727091	1567.326205	3.148694856	3.658435996	0.111625792	8.047619048	AC	CW	1200	30	800	180	WQ		FCC + Im	Im	L12	FCC + Im	Im
Alloy 1134	CoCrFeNiTi0.2	0	0.238095238	0.238095238	0.238095238	0.238095238	0	0	0.047619048	0	0	0	0	0	0	0	0	0	0	0	0	0	0	0	0	0	5	7.926436279	-7.346938776	12.56917544	408.1727091	1567.326205	3.148694856	3.658435996	0.111625792	8.047619048	AC	CW	1200	30	800	300	WQ		FCC + Im	Im	L12	FCC + Im	Im
Alloy 1135	CoCrFeNiTi0.2	0	0.238095238	0.238095238	0.238095238	0.238095238	0	0	0.047619048	0	0	0	0	0	0	0	0	0	0	0	0	0	0	0	0	0	5	7.926436279	-7.346938776	12.56917544	408.1727091	1567.326205	3.148694856	3.658435996	0.111625792	8.047619048	AC	CW	1200	30	800	480	WQ		FCC + Im	Im	L12	FCC + Im	Im
Alloy 1136	CoCrFeNiTi0.2	0	0.238095238	0.238095238	0.238095238	0.238095238	0	0	0.047619048	0	0	0	0	0	0	0	0	0	0	0	0	0	0	0	0	0	5	7.926436279	-7.346938776	12.56917544	408.1727091	1567.326205	3.148694856	3.658435996	0.111625792	8.047619048	AC	CW	1200	30	800	600	WQ		FCC + Im	Im	L12	FCC + Im	Im
Alloy 1137	CoCrFeNiTi0.2	0	0.238095238	0.238095238	0.238095238	0.238095238	0	0	0.047619048	0	0	0	0	0	0	0	0	0	0	0	0	0	0	0	0	0	5	7.926436279	-7.346938776	12.56917544	408.1727091	1567.326205	3.148694856	3.658435996	0.111625792	8.047619048	AC	CW	1200	30	800	1440	WQ		FCC + Im	Im	L12	FCC + Im	Im
Alloy 1138	CoCrFeNiTi0.2	0	0.238095238	0.238095238	0.238095238	0.238095238	0	0	0.047619048	0	0	0	0	0	0	0	0	0	0	0	0	0	0	0	0	0	5	7.926436279	-7.346938776	12.56917544	408.1727091	1567.326205	3.148694856	3.658435996	0.111625792	8.047619048	AC	CW	1200	30	800	2880	WQ		FCC + Im	Im	L12	FCC + Im	Im
Alloy 1139	Al0.5CoCrFeNi	0.111111111	0.222222222	0.222222222	0.222222222	0.222222222	0	0	0	0	0	0	0	0	0	0	0	0	0	0	0	0	0	0	0	0	5	7.33	-9.09	13.15	459.275785	1767.50	2.56	4.22	0.11	7.67	AC				1150	10	WQ		FCC + BCC	D		FCC + BCC	FCC_PLUS_BCC
Alloy 1140	Fe20Co27Ni13Cr20Mn20	0	0.27	0.2	0.2	0.13	0	0.2	0	0	0	0	0	0	0	0	0	0	0	0	0	0	0	0	0	0	5	8.025996582	-3.768	13.17352896	387.6859505	1492.110165	6.171631081	3.255827217	0.136373714	7.93	AC	CW	1200	600	800	60			FCC	S		FCC	FCC_SS
Alloy 1141	Fe20Co23Ni17Cr20Mn20	0	0.23	0.2	0.2	0.17	0	0.2	0	0	0	0	0	0	0	0	0	0	0	0	0	0	0	0	0	0	5	8.096366177	-3.886419753	13.10421444	395.7894519	1522.892483	6.055888796	2.58997738	0.123693618	8.077777778	AC	CW	1200	600	800	60			FCC	S		FCC	FCC_SS
Alloy 1144	AlCoCrFeMo0.05Ni2	0.165289256	0.165289256	0.165289256	0.165289256	0.330578512	0	0	0	0	0	0.008264463	0	0	0	0	0	0	0	0	0	0	0	0	0	0	6	7.083622569	-11.94453931	13.2671945	361.0007326	1389.938697	1.847247569	5.422491548	0.124400344	7.652892562	AC	HW	1250	120	1200	120			FCC + BCC + Im	Im		FCC + BCC + Im	Im
Alloy 1145	AlCoCrFeMo0.05Ni2	0.165289256	0.165289256	0.165289256	0.165289256	0.330578512	0	0	0	0	0	0.008264463	0	0	0	0	0	0	0	0	0	0	0	0	0	0	6	7.083622569	-11.94453931	13.2671945	361.0007326	1389.938697	1.847247569	5.422491548	0.124400344	7.652892562	AC	HW	1250	120	1200	480			FCC + BCC + Im	Im		FCC + BCC + Im	Im
Alloy 1146	AlCoCrFeMo0.05Ni2	0.165289256	0.165289256	0.165289256	0.165289256	0.330578512	0	0	0	0	0	0.008264463	0	0	0	0	0	0	0	0	0	0	0	0	0	0	6	7.083622569	-11.94453931	13.2671945	361.0007326	1389.938697	1.847247569	5.422491548	0.124400344	7.652892562	AC	HW	1250	120	1200	4320			FCC + BCC + Im	Im		FCC + BCC + Im	Im
Alloy 1147	AlCoCrFeMo0.05Ni2	0.165289256	0.165289256	0.165289256	0.165289256	0.330578512	0	0	0	0	0	0.008264463	0	0	0	0	0	0	0	0	0	0	0	0	0	0	6	7.083622569	-11.94453931	13.2671945	361.0007326	1389.938697	1.847247569	5.422491548	0.124400344	7.652892562	AC	HW	1250	120	1200	18000			FCC + BCC + Im	Im		FCC + BCC + Im	Im
Alloy 1148	AlCoCrFeMo0.05Ni2	0.165289256	0.165289256	0.165289256	0.165289256	0.330578512	0	0	0	0	0	0.008264463	0	0	0	0	0	0	0	0	0	0	0	0	0	0	6	7.083622569	-11.94453931	13.2671945	361.0007326	1389.938697	1.847247569	5.422491548	0.124400344	7.652892562	AC	HW	1250	120	700	9000			FCC + BCC + Im	Im		FCC + BCC + Im	Im
Alloy 1149	AlCoCrFeMo0.05Ni2	0.165289256	0.165289256	0.165289256	0.165289256	0.330578512	0	0	0	0	0	0.008264463	0	0	0	0	0	0	0	0	0	0	0	0	0	0	6	7.083622569	-11.94453931	13.2671945	361.0007326	1389.938697	1.847247569	5.422491548	0.124400344	7.652892562	AC	HW	1250	120	700	9000			FCC + BCC + Im	Im		FCC + BCC + Im	Im
Alloy 1150	Ti2ZrHf0.5V	0	0	0	0	0	0	0	0.444444444	0.222222222	0	0	0.222222222	0.111111111	0	0	0	0	0	0	0	0	0	0	0	0	4	6.52433557	-1.777777778	10.58454586	474.5036779	1808.222222	12.3920886	6.956581546	0.123107902	4.222222222	AC								BCC	S		BCC	BCC_SS
Alloy 1151	Ti2ZrHf0.5VNb0.5	0	0	0	0	0	0	0	0.5	0	0.125	0	0.25	0.125	0	0	0	0	0	0	0	0	0	0	0	0	4	6.72390148	-0.4	12.22898133	501.632141	1923.651423	67.16160897	6.682543255	0.12163881	4.3	AC								BCC	S		BCC	BCC_SS
Alloy 1152	Ti2ZrHf0.5VNb	0	0	0	0	0	0	0	0.363636364	0.181818182	0.181818182	0	0.181818182	0.090909091	0	0	0	0	0	0	0	0	0	0	0	0	5	6.887990805	0.52892562	12.60229632	513.4386746	1971.746058	53.48737946	6.436207738	0.119627521	4.363636364	AC								BCC	S		BCC	BCC_SS
Alloy 1153	Ti2ZrHf0.5V	0	0	0	0	0	0	0	0.444444444	0.222222222	0	0	0.222222222	0.111111111	0	0	0	0	0	0	0	0	0	0	0	0	4	6.52433557	-1.777777778	10.58454586	474.5036779	1808.222222	12.3920886	6.956581546	0.123107902	4.222222222	AC								BCC	S		BCC	BCC_SS
Alloy 1154	Ti2ZrHf0.5VNb0.5	0	0	0	0	0	0	0	0.5	0	0.125	0	0.25	0.125	0	0	0	0	0	0	0	0	0	0	0	0	4	6.72390148	-0.4	12.22898133	501.632141	1923.651423	67.16160897	6.682543255	0.12163881	4.3	AC								BCC	S		BCC	BCC_SS
Alloy 1155	Ti2ZrHf0.5VNb	0	0	0	0	0	0	0	0.363636364	0.181818182	0.181818182	0	0.181818182	0.090909091	0	0	0	0	0	0	0	0	0	0	0	0	5	6.887990805	0.52892562	12.60229632	513.4386746	1971.746058	53.48737946	6.436207738	0.119627521	4.363636364	AC								BCC	S		BCC	BCC_SS
Alloy 1156	AlCr1.5NbTiV	0.181818182	0	0.272727273	0	0	0	0	0.181818182	0.181818182	0.181818182	0	0	0	0	0	0	0	0	0	0	0	0	0	0	0	5	5.86780852	-13.75206612	13.2546386	437.0693929	1682.737057	1.885140448	6.288154515	0.040696417	4.727272727	AC		1200	1440					BCC + Im	Im	C14	BCC + Im	Im
Alloy 1157	AlCr1.5NbTiV	0.181818182	0	0.272727273	0	0	0	0	0.181818182	0.181818182	0.181818182	0	0	0	0	0	0	0	0	0	0	0	0	0	0	0	5	5.86780852	-13.75206612	13.2546386	437.0693929	1682.737057	1.885140448	6.288154515	0.040696417	4.727272727	AC		1200	1440					BCC + Im	Im	C14	BCC + Im	Im
Alloy 1158	AlCr1.5NbTiV	0.181818182	0	0.272727273	0	0	0	0	0.181818182	0.181818182	0.181818182	0	0	0	0	0	0	0	0	0	0	0	0	0	0	0	5	5.86780852	-13.75206612	13.2546386	437.0693929	1682.737057	1.885140448	6.288154515	0.040696417	4.727272727	AC		1200	1440					BCC + Im	Im	C14	BCC + Im	Im
Alloy 1159	AlCr1.5NbTiV	0.181818182	0	0.272727273	0	0	0	0	0.181818182	0.181818182	0.181818182	0	0	0	0	0	0	0	0	0	0	0	0	0	0	0	5	5.86780852	-13.75206612	13.2546386	437.0693929	1682.737057	1.885140448	6.288154515	0.040696417	4.727272727	AC		1200	1440					BCC + Im	Im	C14	BCC + Im	Im
Alloy 1160	CoFeNi2V0.5Mo0.2	0	0.212765957	0	0.212765957	0.425531915	0	0	0	0.106382979	0	0.042553191	0	0	0	0	0	0	0	0	0	0	0	0	0	0	5	8.400470171	-6.826618379	11.59727816	407.9007294	1560.456422	3.114989373	2.462154283	0.103645634	8.659574468	AC								FCC	S		FCC	FCC_SS
Alloy 1161	CoFeNi2V0.5Mo0.2	0	0.212765957	0	0.212765957	0.425531915	0	0	0	0.106382979	0	0.042553191	0	0	0	0	0	0	0	0	0	0	0	0	0	0	5	8.400470171	-6.826618379	11.59727816	407.9007294	1560.456422	3.114989373	2.462154283	0.103645634	8.659574468	AC								FCC	S		FCC	FCC_SS
Alloy 1162	CoFeNi2V0.5Mo0.2	0	0.212765957	0	0.212765957	0.425531915	0	0	0	0.106382979	0	0.042553191	0	0	0	0	0	0	0	0	0	0	0	0	0	0	5	8.400470171	-6.826618379	11.59727816	407.9007294	1560.456422	3.114989373	2.462154283	0.103645634	8.659574468	AC								FCC	S		FCC	FCC_SS
Alloy 1163	CoFeNi2V0.5Mo0.2	0	0.212765957	0	0.212765957	0.425531915	0	0	0	0.106382979	0	0.042553191	0	0	0	0	0	0	0	0	0	0	0	0	0	0	5	8.400470171	-6.826618379	11.59727816	407.9007294	1560.456422	3.114989373	2.462154283	0.103645634	8.659574468	AC								FCC	S		FCC	FCC_SS
Alloy 1164	CoFeNi2V0.5Mo0.2	0	0.212765957	0	0.212765957	0.425531915	0	0	0	0.106382979	0	0.042553191	0	0	0	0	0	0	0	0	0	0	0	0	0	0	5	8.400470171	-6.826618379	11.59727816	407.9007294	1560.456422	3.114989373	2.462154283	0.103645634	8.659574468	AC								FCC	S		FCC	FCC_SS
Alloy 1165	Ni45(FeCoCr)40(AlTi)15	0.075	0.133333333	0.133333333	0.133333333	0.45	0	0	0.075	0	0	0	0	0	0	0	0	0	0	0	0	0	0	0	0	0	6	7.432029989	-14.63666667	12.91925854	378.8816252	1456.840901	1.527000664	5.631744257	0.12911663	8.091666667	AC								FCC + Im	Im	L12	FCC + Im	Im
Alloy 1166	Ni45(FeCoCr)40(AlTi)15	0.075	0.133333333	0.133333333	0.133333333	0.45	0	0	0.075	0	0	0	0	0	0	0	0	0	0	0	0	0	0	0	0	0	6	7.432029989	-14.63666667	12.91925854	378.8816252	1456.840901	1.527000664	5.631744257	0.12911663	8.091666667	AC								FCC + Im	Im	L12	FCC + Im	Im
Alloy 1167	Ni45(FeCoCr)40(AlTi)15	0.075	0.133333333	0.133333333	0.133333333	0.45	0	0	0.075	0	0	0	0	0	0	0	0	0	0	0	0	0	0	0	0	0	6	7.432029989	-14.63666667	12.91925854	378.8816252	1456.840901	1.527000664	5.631744257	0.12911663	8.091666667	AC								FCC + Im	Im	L12	FCC + Im	Im
Alloy 1168	Ni45(FeCoCr)40(AlTi)15	0.075	0.133333333	0.133333333	0.133333333	0.45	0	0	0.075	0	0	0	0	0	0	0	0	0	0	0	0	0	0	0	0	0	6	7.432029989	-14.63666667	12.91925854	378.8816252	1456.840901	1.527000664	5.631744257	0.12911663	8.091666667	AC								FCC + Im	Im	L12	FCC + Im	Im
Alloy 1169	Ni45(FeCoCr)40(AlTi)15	0.075	0.133333333	0.133333333	0.133333333	0.45	0	0	0.075	0	0	0	0	0	0	0	0	0	0	0	0	0	0	0	0	0	6	7.432029989	-14.63666667	12.91925854	378.8816252	1456.840901	1.527000664	5.631744257	0.12911663	8.091666667	AC								FCC + Im	Im	L12	FCC + Im	Im
Alloy 1170	HfNb0.18Ta0.18Ti1.27Zr	0	0	0	0	0	0	0	0.349862259	0	0.049586777	0	0.275482094	0.275482094	0.049586777	0	0	0	0	0	0	0	0	0	0	0	5	8.511396386	0.980655458	11.45272946	532.8091979	2037.139276	26.98105416	4.491803564	0.114630243	4.099722992	AC	CW			900	30			BCC	S		BCC	BCC_SS
Alloy 1171	Fe37Mn45Co9Cr9	0	0.09	0.09	0.37	0	0	0.45	0	0	0	0	0	0	0	0	0	0	0	0	0	0	0	0	0	0	4	7.690438695	-0.882	9.650030892	376.5579718	1429.88	18.63298425	4.092070055	0.1392543	7.46	AC	HW	1200	120					FCC	S		FCC	FCC_SS
Alloy 1172	Fe34Cr34Ni14Al14Co4	0.14	0.04	0.34	0.34	0.14	0	0	0	0	0	0	0	0	0	0	0	0	0	0	0	0	0	0	0	0	5	7.372379037	-7.5744	12.62984004	379.8481044	1458.906346	2.888096034	4.429915505	0.103058187	7.65	AC								BCC + Im	Im	B2	BCC + Im	Im
Alloy 1173	Fe34Cr34Ni14Al14Co4	0.14	0.04	0.34	0.34	0.14	0	0	0	0	0	0	0	0	0	0	0	0	0	0	0	0	0	0	0	0	5	7.372379037	-7.5744	12.62984004	379.8481044	1458.906346	2.888096034	4.429915505	0.103058187	7.65	AC								BCC + Im	Im	B2	BCC + Im	Im
Alloy 1174	Fe34Cr34Ni14Al14Co4	0.14	0.04	0.34	0.34	0.14	0	0	0	0	0	0	0	0	0	0	0	0	0	0	0	0	0	0	0	0	5	7.372379037	-7.5744	12.62984004	379.8481044	1458.906346	2.888096034	4.429915505	0.103058187	7.65	AC								BCC + Im	Im	B2	BCC + Im	Im
Alloy 1175	Fe34Cr34Ni14Al14Co4	0.14	0.04	0.34	0.34	0.14	0	0	0	0	0	0	0	0	0	0	0	0	0	0	0	0	0	0	0	0	5	7.372379037	-7.5744	12.62984004	379.8481044	1458.906346	2.888096034	4.429915505	0.103058187	7.65	AC								BCC + Im	Im	B2	BCC + Im	Im
Alloy 1176	Fe34Cr34Ni14Al14Co4	0.14	0.04	0.34	0.34	0.14	0	0	0	0	0	0	0	0	0	0	0	0	0	0	0	0	0	0	0	0	5	7.372379037	-7.5744	12.62984004	379.8481044	1458.906346	2.888096034	4.429915505	0.103058187	7.65	AC								BCC + Im	Im	B2	BCC + Im	Im
Alloy 1181	CoCrFeNiMo0.3	0	0.23255814	0.23255814	0.23255814	0.23255814	0	0	0	0	0	0.069767442	0	0	0	0	0	0	0	0	0	0	0	0	0	0	5	8.374393129	-4.153596539	12.82599837	426.2309224	1638.269287	5.902321137	2.377731963	0.127279646	8.093023256	AC	CW	900	300	700	300	AQ		FCC + Im	Im	Sigma + Mu	FCC + Im	Im
Alloy 1182	Al0.3CoCrFeNi	0.069767442	0.23255814	0.23255814	0.23255814	0.23255814	0	0	0	0	0	0	0	0	0	0	0	0	0	0	0	0	0	0	0	0	5	7.64	-7.27	12.83	469.9351993	1806.29	3.19	3.49	0.11	7.88	AC								FCC + Im	Im	L12	FCC + Im	Im
Alloy 1183	Fe36Co21Cr18Ni15Al10	0.1	0.21	0.18	0.36	0.15	0	0	0	0	0	0	0	0	0	0	0	0	0	0	0	0	0	0	0	0	5	7.372379037	-7.5744	12.62984004	379.8481044	1458.906346	2.888096034	4.429915505	0.103058187	7.65	AC								FCC + Im	Im	B2	FCC + Im	Im
Alloy 1184	Fe36Co21Cr18Ni15Al10	0.1	0.21	0.18	0.36	0.15	0	0	0	0	0	0	0	0	0	0	0	0	0	0	0	0	0	0	0	0	5	7.372379037	-7.5744	12.62984004	379.8481044	1458.906346	2.888096034	4.429915505	0.103058187	7.65	AC								FCC + Im	Im	B2	FCC + Im	Im
Alloy 1185	Fe36Co21Cr18Ni15Al10	0.1	0.21	0.18	0.36	0.15	0	0	0	0	0	0	0	0	0	0	0	0	0	0	0	0	0	0	0	0	5	7.372379037	-7.5744	12.62984004	379.8481044	1458.906346	2.888096034	4.429915505	0.103058187	7.65	AC								FCC + Im	Im	B2	FCC + Im	Im
Alloy 1186	Fe36Co21Cr18Ni15Al10	0.1	0.21	0.18	0.36	0.15	0	0	0	0	0	0	0	0	0	0	0	0	0	0	0	0	0	0	0	0	5	7.372379037	-7.5744	12.62984004	379.8481044	1458.906346	2.888096034	4.429915505	0.103058187	7.65	AC								FCC + Im	Im	B2	FCC + Im	Im
Alloy 1187	Fe36Co21Cr18Ni15Al10	0.1	0.21	0.18	0.36	0.15	0	0	0	0	0	0	0	0	0	0	0	0	0	0	0	0	0	0	0	0	5	7.372379037	-7.5744	12.62984004	379.8481044	1458.906346	2.888096034	4.429915505	0.103058187	7.65	AC								FCC + Im	Im	B2	FCC + Im	Im
Alloy 1188	Fe36Co21Cr18Ni15Al10	0.1	0.21	0.18	0.36	0.15	0	0	0	0	0	0	0	0	0	0	0	0	0	0	0	0	0	0	0	0	5	7.372379037	-7.5744	12.62984004	379.8481044	1458.906346	2.888096034	4.429915505	0.103058187	7.65	AC								FCC + Im	Im	B2	FCC + Im	Im
Alloy 1189	Fe36Co21Cr18Ni15Al10	0.1	0.21	0.18	0.36	0.15	0	0	0	0	0	0	0	0	0	0	0	0	0	0	0	0	0	0	0	0	5	7.372379037	-7.5744	12.62984004	379.8481044	1458.906346	2.888096034	4.429915505	0.103058187	7.65	AC								FCC + Im	Im	B2	FCC + Im	Im
Alloy 1190	Fe36Co21Cr18Ni15Al10	0.1	0.21	0.18	0.36	0.15	0	0	0	0	0	0	0	0	0	0	0	0	0	0	0	0	0	0	0	0	5	7.372379037	-7.5744	12.62984004	379.8481044	1458.906346	2.888096034	4.429915505	0.103058187	7.65	AC								FCC + Im	Im	B2	FCC + Im	Im
Alloy 1191	Fe36Co21Cr18Ni15Al10	0.1	0.21	0.18	0.36	0.15	0	0	0	0	0	0	0	0	0	0	0	0	0	0	0	0	0	0	0	0	5	7.372379037	-7.5744	12.62984004	379.8481044	1458.906346	2.888096034	4.429915505	0.103058187	7.65	AC								FCC + Im	Im	B2	FCC + Im	Im
Alloy 1192	TiZrNbMo	0	0	0	0	0	0	0	0.25	0	0.25	0.25	0.25	0	0	0	0	0	0	0	0	0	0	0	0	0	4	8.702267947	-3.2	13.38161053	558.4887336	2151.20329	10.13804735	6.097271121	0.309554519	4.6	AC								BCC	S		BCC	BCC_SS
Alloy 1193	TiZrNbMoV0.25	0	0	0	0	0	0	0	0.235294118	0.058823529	0.235294118	0.235294118	0.235294118	0	0	0	0	0	0	0	0	0	0	0	0	0	5	7.268615152	-2.602076125	12.70837022	557.2221368	2140.77087	11.78943222	6.316335052	0.297856239	4.764705882	AC								BCC	S		BCC	BCC_SS
Alloy 1194	TiZrNbMoV0.5	0	0	0	0	0	0	0	0.222222222	0.111111111	0.222222222	0.222222222	0.222222222	0	0	0	0	0	0	0	0	0	0	0	0	0	5	7.219283319	-2.666666667	13.14594406	553.6381766	2130.583805	11.8497563	6.554204762	0.289524941	4.777777778	AC								BCC	S		BCC	BCC_SS
Alloy 1195	TiZrNbMoV0.75	0	0	0	0	0	0	0	0.210526316	0.157894737	0.210526316	0.210526316	0.210526316	0	0	0	0	0	0	0	0	0	0	0	0	0	5	7.173980851	-2.703601108	13.33280622	550.8012936	2121.192089	11.80769567	6.727569386	0.281855742	4.789473684	AC								BCC	S		BCC	BCC_SS
Alloy 1196	TiZrNbMoV	0	0	0	0	0	0	0	0.2	0.2	0.2	0.2	0.2	0	0	0	0	0	0	0	0	0	0	0	0	0	5	7.132233447	-2.72	13.38161053	548.4427053	2112.506076	11.73673546	6.853413663	0.274765354	4.8	AC								BCC	S		BCC	BCC_SS
Alloy 1197	TiZrNbMoV1.5	0	0	0	0	0	0	0	0.181818182	0.272727273	0.181818182	0.181818182	0.181818182	0	0	0	0	0	0	0	0	0	0	0	0	0	5	7.057851752	-2.710743802	13.2546386	544.6716846	2096.955235	11.58902893	7.005904617	0.262054817	4.818181818	AC								BCC	S		BCC	BCC_SS
Alloy 1198	TiZrNbMoV2	0	0	0	0	0	0	0	0.166666667	0.333333333	0.166666667	0.166666667	0.166666667	0	0	0	0	0	0	0	0	0	0	0	0	0	5	6.993560446	-2.666666667	12.97646755	541.7397429	2083.436081	11.46756105	7.071199247	0.250959271	4.833333333	AC								BCC	S		BCC	BCC_SS
Alloy 1199	TiZrNbMoV3	0	0	0	0	0	0	0	0.142857143	0.428571429	0.142857143	0.142857143	0.142857143	0	0	0	0	0	0	0	0	0	0	0	0	0	5	7.32253895	-2.5	11.52629192	561.9698671	2149.25	11.16851582	5.98801153	0.306950729	4.75	AC								BCC	S		BCC	BCC_SS
Alloy 1200	Al0.3CoCrFeNi	0.069767442	0.23255814	0.23255814	0.23255814	0.23255814	0	0	0	0	0	0	0	0	0	0	0	0	0	0	0	0	0	0	0	0	5	7.64	-7.27	12.83	469.9351993	1806.29	3.19	3.49	0.11	7.88	AC								FCC + Im	Im	L12	FCC + Im	Im
Alloy 1201	Al0.3CoCrFeNi	0.069767442	0.23255814	0.23255814	0.23255814	0.23255814	0	0	0	0	0	0	0	0	0	0	0	0	0	0	0	0	0	0	0	0	5	7.64	-7.27	12.83	469.9351993	1806.29	3.19	3.49	0.11	7.88	AC				700	4320			FCC + Im	Im	L12	FCC + Im	Im
Alloy 1202	Al0.3CoCrFeNi	0.069767442	0.23255814	0.23255814	0.23255814	0.23255814	0	0	0	0	0	0	0	0	0	0	0	0	0	0	0	0	0	0	0	0	5	7.64	-7.27	12.83	469.9351993	1806.29	3.19	3.49	0.11	7.88	AC				900	4320			FCC + Im	Im	B2	FCC + Im	Im
Alloy 1203	Al0.3CoCrFeNi	0.069767442	0.23255814	0.23255814	0.23255814	0.23255814	0	0	0	0	0	0	0	0	0	0	0	0	0	0	0	0	0	0	0	0	5	7.64	-7.27	12.83	469.9351993	1806.29	3.19	3.49	0.11	7.88	AC	CW	1200	2880	800	60			FCC + Im	Im	B2	FCC + Im	Im
Alloy 1204	Co10Cr10Fe50Mn30	0	0.1	0.1	0.5	0	0	0.3	0	0	0	0	0	0	0	0	0	0	0	0	0	0	0	0	0	0	4	7.760129907	-0.92	9.713640154	388.6624044	1476.2	18.47017	3.833181374	0.132075736	7.6	AC		1200	120					FCC_PLUS_BCC	D		FCC + BCC	FCC_PLUS_BCC
Alloy 1205	Co10Cr10Fe50Mn30	0	0.1	0.1	0.5	0	0	0.3	0	0	0	0	0	0	0	0	0	0	0	0	0	0	0	0	0	0	4	7.760129907	-0.92	9.713640154	388.6624044	1476.2	18.47017	3.833181374	0.132075736	7.6	AC	CW	1200	120	900	3			FCC_PLUS_BCC	D		FCC + BCC	FCC_PLUS_BCC
Alloy 1206	Co10Cr10Fe50Mn30	0	0.1	0.1	0.5	0	0	0.3	0	0	0	0	0	0	0	0	0	0	0	0	0	0	0	0	0	0	4	7.760129907	-0.92	9.713640154	388.6624044	1476.2	18.47017	3.833181374	0.132075736	7.6	AC	CW	1200	120	900	5			FCC_PLUS_BCC	D		FCC + BCC	FCC_PLUS_BCC
Alloy 1207	Co10Cr10Fe50Mn30	0	0.1	0.1	0.5	0	0	0.3	0	0	0	0	0	0	0	0	0	0	0	0	0	0	0	0	0	0	4	7.760129907	-0.92	9.713640154	388.6624044	1476.2	18.47017	3.833181374	0.132075736	7.6	AC	CW	1200	120	900	30			FCC_PLUS_BCC	D		FCC + BCC	FCC_PLUS_BCC
Alloy 1208	Co10Cr10Fe50Mn30	0	0.1	0.1	0.5	0	0	0.3	0	0	0	0	0	0	0	0	0	0	0	0	0	0	0	0	0	0	4	7.760129907	-0.92	9.713640154	388.6624044	1476.2	18.47017	3.833181374	0.132075736	7.6	AC	HW	1200	300					FCC_PLUS_BCC	D		FCC + BCC	FCC_PLUS_BCC
Alloy 1209	Co10Cr10Fe50Mn30	0	0.1	0.1	0.5	0	0	0.3	0	0	0	0	0	0	0	0	0	0	0	0	0	0	0	0	0	0	4	7.760129907	-0.92	9.713640154	388.6624044	1476.2	18.47017	3.833181374	0.132075736	7.6	AC	HW	1200	300					FCC_PLUS_BCC	D		FCC + BCC	FCC_PLUS_BCC
Alloy 1210	Al0.3CoCrFeNi	0.069767442	0.23255814	0.23255814	0.23255814	0.23255814	0	0	0	0	0	0	0	0	0	0	0	0	0	0	0	0	0	0	0	0	5	7.64	-7.27	12.83	469.9351993	1806.29	3.19	3.49	0.11	7.88	AC	CW	1100	2880	800	60			FCC + Im	Im	B2	FCC + Im	Im
Alloy 1211	Al0.3CoCrFeNi	0.069767442	0.23255814	0.23255814	0.23255814	0.23255814	0	0	0	0	0	0	0	0	0	0	0	0	0	0	0	0	0	0	0	0	5	7.64	-7.27	12.83	469.9351993	1806.29	3.19	3.49	0.11	7.88	AC	CW	1100	2880	900	60			FCC + Im	Im	B2	FCC + Im	Im
Alloy 1212	Al0.3CoCrFeNi	0.069767442	0.23255814	0.23255814	0.23255814	0.23255814	0	0	0	0	0	0	0	0	0	0	0	0	0	0	0	0	0	0	0	0	5	7.64	-7.27	12.83	469.9351993	1806.29	3.19	3.49	0.11	7.88	AC	CW	1100	2880	1000	60			FCC + Im	Im	B2	FCC + Im	Im
Alloy 1213	Al0.3CoCrFeNi	0.069767442	0.23255814	0.23255814	0.23255814	0.23255814	0	0	0	0	0	0	0	0	0	0	0	0	0	0	0	0	0	0	0	0	5	7.64	-7.27	12.83	469.9351993	1806.29	3.19	3.49	0.11	7.88	AC	CW	1100	2880	1100	60			FCC	S		FCC	FCC_SS
Alloy 1214	Al0.3CoCrFeNi	0.069767442	0.23255814	0.23255814	0.23255814	0.23255814	0	0	0	0	0	0	0	0	0	0	0	0	0	0	0	0	0	0	0	0	5	7.64	-7.27	12.83	469.9351993	1806.29	3.19	3.49	0.11	7.88	AC	CW	1100	2880	800	60			FCC	S		FCC	FCC_SS
Alloy 1215	Al0.3CoCrFeNi	0.069767442	0.23255814	0.23255814	0.23255814	0.23255814	0	0	0	0	0	0	0	0	0	0	0	0	0	0	0	0	0	0	0	0	5	7.64	-7.27	12.83	469.9351993	1806.29	3.19	3.49	0.11	7.88	AC	CW	1100	2880	800	60			FCC + Im	Im	B2	FCC + Im	Im
Alloy 1216	Al0.3CoCrFeNi	0.069767442	0.23255814	0.23255814	0.23255814	0.23255814	0	0	0	0	0	0	0	0	0	0	0	0	0	0	0	0	0	0	0	0	5	7.64	-7.27	12.83	469.9351993	1806.29	3.19	3.49	0.11	7.88	AC	CW	1100	2880	800	60			FCC + Im	Im	L12	FCC + Im	Im
Alloy 1217	Al0.3CoCrFeNi	0.069767442	0.23255814	0.23255814	0.23255814	0.23255814	0	0	0	0	0	0	0	0	0	0	0	0	0	0	0	0	0	0	0	0	5	7.64	-7.27	12.83	469.9351993	1806.29	3.19	3.49	0.11	7.88	AC	CW	1100	2880	800	60			FCC	S		FCC	FCC_SS
Alloy 1218	Al0.3CoCrFeNi	0.069767442	0.23255814	0.23255814	0.23255814	0.23255814	0	0	0	0	0	0	0	0	0	0	0	0	0	0	0	0	0	0	0	0	5	7.64	-7.27	12.83	469.9351993	1806.29	3.19	3.49	0.11	7.88	AC	CW	1100	2880	800	60			FCC + Im	Im	B2 + L12	FCC + Im	Im
Alloy 1219	HfMoNbTaTiZr	0	0	0	0	0	0	0	0.166666667	0	0.166666667	0.166666667	0.166666667	0.166666667	0.166666667	0	0	0	0	0	0	0	0	0	0	0	6	9.910915715	1.888888889	12.41459683	594.7083332	2282.194003	16.79482883	19.05954827	0.246152806	3.666666667	AC								BCC	S		BCC	BCC_SS
Alloy 1220	AlCoFeNi	0.25	0.25	0	0.25	0.25	0	0	0	0	0	0	0	0	0	0	0	0	0	0	0	0	0	0	0	0	4	6.614401443	-13.75	11.52629192	336.1760702	1285.75	1.306788108	6.237363717	0.117553179	7.5	AC								BCC	S		BCC	BCC_SS
Alloy 1221	Nb0.5TaTiZr1.5	0	0	0	0	0	0	0	0.25	0	0.125	0	0.375	0	0.25	0	0	0	0	0	0	0	0	0	0	0	4	8.612248127	2.375	10.98247607	567.7943494	2167	11.28374273	5.234209818	0.103855368	4.375	AC								BCC1 + BCC2 + BCC3	M		BCC	BCC_SS
Alloy 1222	NbTa0.8Ti1.2Zr	0	0	0	0	0	0	0	0.3	0	0.25	0	0.25	0	0.2	0	0	0	0	0	0	0	0	0	0	0	4	8.362092405	2.44	11.44258394	569.4652462	2177.2	11.49112113	4.780298313	0.100869966	4.45	AC								BCC	S		BCC	BCC_SS
Alloy 1223	NbTa0.6Ti1.4Zr	0	0	0	0	0	0	0	0.35	0	0.25	0	0.25	0	0.15	0	0	0	0	0	0	0	0	0	0	0	4	7.796933033	2.36	11.18422299	552.5383758	2110.4	11.29582826	4.717914152	0.101354576	4.4	AC								BCC	S		BCC	BCC_SS
Alloy 1224	NbTa0.4Ti1.6Zr	0	0	0	0	0	0	0	0.4	0	0.25	0	0.25	0	0.1	0	0	0	0	0	0	0	0	0	0	0	4	7.2301821	2.26	10.72500744	535.9874348	2043.6	10.99431902	4.65247045	0.101797593	4.35	AC								BCC	S		BCC	BCC_SS
Alloy 1225	NbTa0.2Ti1.8Zr	0	0	0	0	0	0	0	0.45	0	0.25	0	0.25	0	0.05	0	0	0	0	0	0	0	0	0	0	0	4	6.661832874	2.14	9.996163975	519.9081231	1976.8	10.50975193	4.583851177	0.10219956	4.3	AC								BCC	S		BCC	BCC_SS
Alloy 1226	AlNbTiVZr	0.2	0	0	0	0	0	0	0.2	0.2	0.2	0	0.2	0	0	0	0	0	0	0	0	0	0	0	0	0	5	5.76	-17.44	13.38	515.8708658	1987.09	1.52	5.53	0.11	4.20	AC				1200	1440			BCC	S		BCC	BCC_SS
Alloy 1227	AlNbTiVZr0.1	0.243902439	0	0	0	0	0	0	0.243902439	0.243902439	0.243902439	0	0.024390244	0	0	0	0	0	0	0	0	0	0	0	0	0	5	5.540863957	-16.75193337	12.198543	426.6962822	1636.160469	1.390335392	4.420373774	0.052617394	4.243902439	AC				1200	1440			BCC + Im	Im	Zr5Al3	BCC + Im	Im
Alloy 1228	AlNbTiVZr0.25	0.235294118	0	0	0	0	0	0	0.235294118	0.235294118	0.235294118	0	0.058823529	0	0	0	0	0	0	0	0	0	0	0	0	0	5	5.587998462	-17.38408304	12.70837022	428.692442	1647.036543	1.403723246	4.966561777	0.070332871	4.235294118	AC				1200	1440			BCC + Im	Im	Zr5Al3	BCC + Im	Im
Alloy 1229	AlNbTiVZr0.5	0.222222222	0	0	0	0	0	0	0.222222222	0.222222222	0.222222222	0	0.111111111	0	0	0	0	0	0	0	0	0	0	0	0	0	5	5.65713141	-18.17283951	13.14594406	432.0973738	1662.916305	1.400519679	5.607337231	0.089083121	4.222222222	AC				1200	1440			BCC + Im	Im	Zr5Al3 + C14	BCC + Im	Im
Alloy 1230	AlNbTiVZr	0.2	0	0	0	0	0	0	0.2	0.2	0.2	0	0.2	0	0	0	0	0	0	0	0	0	0	0	0	0	5	5.76	-17.44	13.38	515.8708658	1987.09	1.52	5.53	0.11	4.20	AC				1200	1440			BCC + Im	Im	Zr5Al3 + C14	BCC + Im	Im
Alloy 1231	AlNbTiVZr1.5	0.181818182	0	0	0	0	0	0	0.181818182	0.181818182	0.181818182	0	0.272727273	0	0	0	0	0	0	0	0	0	0	0	0	0	5	5.853909651	-19.30578512	13.2546386	443.5350562	1707.650753	1.359944594	6.72027796	0.121437669	4.181818182	AC				1200	1440			BCC + Im	Im	Zr5Al3 + C14	BCC + Im	Im
Alloy 1232	AlNbTiVZr	0.2	0	0	0	0	0	0	0.2	0.2	0.2	0	0.2	0	0	0	0	0	0	0	0	0	0	0	0	0	5	5.76	-17.44	13.38	515.8708658	1987.09	1.52	5.53	0.11	4.20	AC				1200	1440			BCC	S		BCC	BCC_SS
Alloy 1233	AlNbTiVZr0.1	0.243902439	0	0	0	0	0	0	0.243902439	0.243902439	0.243902439	0	0.024390244	0	0	0	0	0	0	0	0	0	0	0	0	0	5	5.540863957	-16.75193337	12.198543	426.6962822	1636.160469	1.390335392	4.420373774	0.052617394	4.243902439	AC				1200	1440			BCC + Im	Im	Zr5Al3	BCC + Im	Im
Alloy 1234	AlNbTiVZr0.25	0.235294118	0	0	0	0	0	0	0.235294118	0.235294118	0.235294118	0	0.058823529	0	0	0	0	0	0	0	0	0	0	0	0	0	5	5.587998462	-17.38408304	12.70837022	428.692442	1647.036543	1.403723246	4.966561777	0.070332871	4.235294118	AC				1200	1440			BCC + Im	Im	Zr5Al3	BCC + Im	Im
Alloy 1235	AlNbTiVZr0.5	0.222222222	0	0	0	0	0	0	0.222222222	0.222222222	0.222222222	0	0.111111111	0	0	0	0	0	0	0	0	0	0	0	0	0	5	5.65713141	-18.17283951	13.14594406	432.0973738	1662.916305	1.400519679	5.607337231	0.089083121	4.222222222	AC				1200	1440			BCC + Im	Im	Zr5Al3 + C14	BCC + Im	Im
Alloy 1236	AlNbTiVZr	0.2	0	0	0	0	0	0	0.2	0.2	0.2	0	0.2	0	0	0	0	0	0	0	0	0	0	0	0	0	5	5.76	-17.44	13.38	515.8708658	1987.09	1.52	5.53	0.11	4.20	AC				1200	1440			BCC + Im	Im	Zr5Al3 + C14	BCC + Im	Im
Alloy 1237	AlNbTiVZr1.5	0.181818182	0	0	0	0	0	0	0.181818182	0.181818182	0.181818182	0	0.272727273	0	0	0	0	0	0	0	0	0	0	0	0	0	5	5.853909651	-19.30578512	13.2546386	443.5350562	1707.650753	1.359944594	6.72027796	0.121437669	4.181818182	AC				1200	1440			BCC + Im	Im	Zr5Al3 + C14	BCC + Im	Im
Alloy 1238	AlCoCrFeNi	0.2	0.2	0.2	0.2	0.2	0	0	0	0	0	0	0	0	0	0	0	0	0	0	0	0	0	0	0	0	5	6.72	-12.32	13.38	437.2111258	1684.09	1.83	5.25	0.12	7.20	PM				1000	120			BCC + FCC + Im	Im	B2 + Sigma	FCC + BCC + Im	Im
Alloy 1239	AlCoCrFeNi	0.2	0.2	0.2	0.2	0.2	0	0	0	0	0	0	0	0	0	0	0	0	0	0	0	0	0	0	0	0	5	6.72	-12.32	13.38	437.2111258	1684.09	1.83	5.25	0.12	7.20	PM				1200	120			BCC	Im	B2	BCC	BCC_SS
Alloy 1240	AlCoCrFeNi	0.2	0.2	0.2	0.2	0.2	0	0	0	0	0	0	0	0	0	0	0	0	0	0	0	0	0	0	0	0	5	6.72	-12.32	13.38	437.2111258	1684.09	1.83	5.25	0.12	7.20	PM								BCC + FCC + Im	Im	B2	FCC + BCC + Im	Im
Alloy 1241	AlCoCrFeNi	0.2	0.2	0.2	0.2	0.2	0	0	0	0	0	0	0	0	0	0	0	0	0	0	0	0	0	0	0	0	5	6.72	-12.32	13.38	437.2111258	1684.09	1.83	5.25	0.12	7.20	AC								BCC + FCC + Im	Im	B2	FCC + BCC + Im	Im
Alloy 1242	Ni1.5Co1.5CrFeTi0.5	0	0.272727273	0.181818182	0.181818182	0.272727273	0	0	0.090909091	0	0	0	0	0	0	0	0	0	0	0	0	0	0	0	0	0	5	7.817928465	-10.74380165	12.85913616	403.8715312	1552.552218	2.185162586	4.885035952	0.121865662	8.090909091	AC								BCC	S		BCC	BCC_SS
Alloy 1243	AlCoCrFe	0.25	0.25	0.25	0.25	0	0	0	0	0	0	0	0	0	0	0	0	0	0	0	0	0	0	0	0	0	4	6.26	-11.50	11.53	362.5871647	1386.75	1.66	6.20	0.11	6.50	PM								FCC	S		FCC	FCC_SS
Alloy 1244	AlCoCrFeNi	0.2	0.2	0.2	0.2	0.2	0	0	0	0	0	0	0	0	0	0	0	0	0	0	0	0	0	0	0	0	5	6.72	-12.32	13.38	437.2111258	1684.09	1.83	5.25	0.12	7.20	PM								FCC + BCC	D		FCC + BCC	FCC_PLUS_BCC
Alloy 1245	Al10Co30Cr20Fe35Ni5	0.1	0.3	0.2	0.35	0.05	0	0	0	0	0	0	0	0	0	0	0	0	0	0	0	0	0	0	0	0	5	7.35	-7.14	11.89	383.4209221	1468.48	2.90	4.41	0.10	7.50	PM								FCC + BCC	D		FCC + BCC	FCC_PLUS_BCC
Alloy 1246	Al15Co30Cr15Fe40Ni5	0.15	0.25	0.15	0.4	0.05	0	0	0	0	0	0	0	0	0	0	0	0	0	0	0	0	0	0	0	0	5	7.08	-8.55	11.86	369.4746817	1414.89	2.34	5.13	0.10	7.38	PM								FCC + BCC	D		FCC + BCC	FCC_PLUS_BCC
Alloy 1247	V10Cr15Mn5Fe35Co10Ni25	0	0.1	0.15	0.35	0.25	0	0.05	0	0.1	0	0	0	0	0	0	0	0	0	0	0	0	0	0	0	0	6	7.871764882	-6.26	13.37699643	403.4622915	1554.05548	3.904556099	2.403624139	0.113643082	7.95	AC	CW	1100	360	1100	360			FCC	S		FCC	FCC_SS
Alloy 1248	CoCrNi	0	0.333333333	0.333333333	0	0.333333333	0	0	0	0	0	0	0	0	0	0	0	0	0	0	0	0	0	0	0	0	3	8.28	-4.89	9.13	499.23715	1892.00	3.54	1.12	0.11	8.33	AC		1200	280					FCC	S		FCC	FCC_SS
Alloy 1249	CoCrNi	0	0.333333333	0.333333333	0	0.333333333	0	0	0	0	0	0	0	0	0	0	0	0	0	0	0	0	0	0	0	0	3	8.28	-4.89	9.13	499.23715	1892.00	3.54	1.12	0.11	8.33	AC	CW	1200	280	1000	60			FCC	S		FCC	FCC_SS
Alloy 1250	CoCrNi	0	0.333333333	0.333333333	0	0.333333333	0	0	0	0	0	0	0	0	0	0	0	0	0	0	0	0	0	0	0	0	3	8.28	-4.89	9.13	499.23715	1892.00	3.54	1.12	0.11	8.33	AC	CW	1200	280	1000	60			FCC	S		FCC	FCC_SS
Alloy 1251	CoCrNi	0	0.333333333	0.333333333	0	0.333333333	0	0	0	0	0	0	0	0	0	0	0	0	0	0	0	0	0	0	0	0	3	8.28	-4.89	9.13	499.23715	1892.00	3.54	1.12	0.11	8.33	AC	CW	1200	280	1000	60			FCC	S		FCC	FCC_SS
Alloy 1256	CoCrFeMnNi	0	0.2	0.2	0.2	0.2	0	0.2	0	0	0	0	0	0	0	0	0	0	0	0	0	0	0	0	0	0	5	8.03	-4.16	13.38	467.623384	1801.20	5.79	0.92	0.14	8.00	AC	CW	1200	2880	800	60			FCC	S		FCC	FCC_SS
Alloy 1257	CoCrFeMnNi	0	0.2	0.2	0.2	0.2	0	0.2	0	0	0	0	0	0	0	0	0	0	0	0	0	0	0	0	0	0	5	8.03	-4.16	13.38	467.623384	1801.20	5.79	0.92	0.14	8.00	AC	CW	1200	2880	800	60			FCC	S		FCC	FCC_SS
Alloy 1258	CoCrFeMnNi	0	0.2	0.2	0.2	0.2	0	0.2	0	0	0	0	0	0	0	0	0	0	0	0	0	0	0	0	0	0	5	8.03	-4.16	13.38	467.623384	1801.20	5.79	0.92	0.14	8.00	AC	CW	1200	2880	800	60			FCC	S		FCC	FCC_SS
Alloy 1259	CoCrFeMnNi	0	0.2	0.2	0.2	0.2	0	0.2	0	0	0	0	0	0	0	0	0	0	0	0	0	0	0	0	0	0	5	8.03	-4.16	13.38	467.623384	1801.20	5.79	0.92	0.14	8.00	AC	CW	1200	2880	800	60			FCC	S		FCC	FCC_SS
Alloy 1260	CoCrFeMnNi	0	0.2	0.2	0.2	0.2	0	0.2	0	0	0	0	0	0	0	0	0	0	0	0	0	0	0	0	0	0	5	8.03	-4.16	13.38	467.623384	1801.20	5.79	0.92	0.14	8.00	AC	CW	1200	2880	800	60			FCC	S		FCC	FCC_SS
Alloy 1261	CoCrFeMnNi	0	0.2	0.2	0.2	0.2	0	0.2	0	0	0	0	0	0	0	0	0	0	0	0	0	0	0	0	0	0	5	8.03	-4.16	13.38	467.623384	1801.20	5.79	0.92	0.14	8.00	AC	CW	1200	2880	800	60			FCC	S		FCC	FCC_SS
Alloy 1262	CoCrFeMnNi	0	0.2	0.2	0.2	0.2	0	0.2	0	0	0	0	0	0	0	0	0	0	0	0	0	0	0	0	0	0	5	8.03	-4.16	13.38	467.623384	1801.20	5.79	0.92	0.14	8.00	AC	CW	1200	2880	1000	60			FCC	S		FCC	FCC_SS
Alloy 1263	CoCrFeMnNi	0	0.2	0.2	0.2	0.2	0	0.2	0	0	0	0	0	0	0	0	0	0	0	0	0	0	0	0	0	0	5	8.03	-4.16	13.38	467.623384	1801.20	5.79	0.92	0.14	8.00	AC	CW	1200	2880	1000	60			FCC	S		FCC	FCC_SS
Alloy 1264	CoCrFeMnNi	0	0.2	0.2	0.2	0.2	0	0.2	0	0	0	0	0	0	0	0	0	0	0	0	0	0	0	0	0	0	5	8.03	-4.16	13.38	467.623384	1801.20	5.79	0.92	0.14	8.00	AC	CW	1200	2880	1000	60			FCC	S		FCC	FCC_SS
Alloy 1265	CoCrFeMnNi	0	0.2	0.2	0.2	0.2	0	0.2	0	0	0	0	0	0	0	0	0	0	0	0	0	0	0	0	0	0	5	8.03	-4.16	13.38	467.623384	1801.20	5.79	0.92	0.14	8.00	AC	CW	1200	2880	1000	60			FCC	S		FCC	FCC_SS
Alloy 1266	CoCrFeMnNi	0	0.2	0.2	0.2	0.2	0	0.2	0	0	0	0	0	0	0	0	0	0	0	0	0	0	0	0	0	0	5	8.03	-4.16	13.38	467.623384	1801.20	5.79	0.92	0.14	8.00	AC	CW	1200	2880	1000	60			FCC	S		FCC	FCC_SS
Alloy 1267	CoCrFeMnNi	0	0.2	0.2	0.2	0.2	0	0.2	0	0	0	0	0	0	0	0	0	0	0	0	0	0	0	0	0	0	5	8.03	-4.16	13.38	467.623384	1801.20	5.79	0.92	0.14	8.00	AC	CW	1200	2880	1000	60			FCC	S		FCC	FCC_SS
Alloy 1268	CoCrFeMnNi	0	0.2	0.2	0.2	0.2	0	0.2	0	0	0	0	0	0	0	0	0	0	0	0	0	0	0	0	0	0	5	8.03	-4.16	13.38	467.623384	1801.20	5.79	0.92	0.14	8.00	AC	CW	1200	2880	1200	60			FCC	S		FCC	FCC_SS
Alloy 1269	CoCrFeMnNi	0	0.2	0.2	0.2	0.2	0	0.2	0	0	0	0	0	0	0	0	0	0	0	0	0	0	0	0	0	0	5	8.03	-4.16	13.38	467.623384	1801.20	5.79	0.92	0.14	8.00	AC	CW	1200	2880	1200	60			FCC	S		FCC	FCC_SS
Alloy 1270	CoCrFeMnNi	0	0.2	0.2	0.2	0.2	0	0.2	0	0	0	0	0	0	0	0	0	0	0	0	0	0	0	0	0	0	5	8.03	-4.16	13.38	467.623384	1801.20	5.79	0.92	0.14	8.00	AC	CW	1200	2880	1200	60			FCC	S		FCC	FCC_SS
Alloy 1271	CoCrFeMnNi	0	0.2	0.2	0.2	0.2	0	0.2	0	0	0	0	0	0	0	0	0	0	0	0	0	0	0	0	0	0	5	8.03	-4.16	13.38	467.623384	1801.20	5.79	0.92	0.14	8.00	AC	CW	1200	2880	1200	60			FCC	S		FCC	FCC_SS
Alloy 1272	CoCrFeMnNi	0	0.2	0.2	0.2	0.2	0	0.2	0	0	0	0	0	0	0	0	0	0	0	0	0	0	0	0	0	0	5	8.03	-4.16	13.38	467.623384	1801.20	5.79	0.92	0.14	8.00	AC	CW	1200	2880	1200	60			FCC	S		FCC	FCC_SS
Alloy 1273	CoCrFeMnNi	0	0.2	0.2	0.2	0.2	0	0.2	0	0	0	0	0	0	0	0	0	0	0	0	0	0	0	0	0	0	5	8.03	-4.16	13.38	467.623384	1801.20	5.79	0.92	0.14	8.00	AC	CW	1200	2880	1200	60			FCC	S		FCC	FCC_SS
Alloy 1274	CoCrFeMnNi	0	0.2	0.2	0.2	0.2	0	0.2	0	0	0	0	0	0	0	0	0	0	0	0	0	0	0	0	0	0	5	8.03	-4.16	13.38	467.623384	1801.20	5.79	0.92	0.14	8.00	AC								FCC	S		FCC	FCC_SS
Alloy 1275	CoCrFeMnNi	0	0.2	0.2	0.2	0.2	0	0.2	0	0	0	0	0	0	0	0	0	0	0	0	0	0	0	0	0	0	5	8.03	-4.16	13.38	467.623384	1801.20	5.79	0.92	0.14	8.00	AC								FCC	S		FCC	FCC_SS
Alloy 1276	CoCrFeMnNi	0	0.2	0.2	0.2	0.2	0	0.2	0	0	0	0	0	0	0	0	0	0	0	0	0	0	0	0	0	0	5	8.03	-4.16	13.38	467.623384	1801.20	5.79	0.92	0.14	8.00	PM								FCC	S		FCC	FCC_SS
Alloy 1277	CoCrFeMnNi	0	0.2	0.2	0.2	0.2	0	0.2	0	0	0	0	0	0	0	0	0	0	0	0	0	0	0	0	0	0	5	8.03	-4.16	13.38	467.623384	1801.20	5.79	0.92	0.14	8.00	PM				900	60	FC		FCC	S		FCC	FCC_SS
Alloy 1278	CoCrFeMnNi	0	0.2	0.2	0.2	0.2	0	0.2	0	0	0	0	0	0	0	0	0	0	0	0	0	0	0	0	0	0	5	8.03	-4.16	13.38	467.623384	1801.20	5.79	0.92	0.14	8.00	PM								FCC	S		FCC	FCC_SS
Alloy 1279	CoCrFeMnNi	0	0.2	0.2	0.2	0.2	0	0.2	0	0	0	0	0	0	0	0	0	0	0	0	0	0	0	0	0	0	5	8.03	-4.16	13.38	467.623384	1801.20	5.79	0.92	0.14	8.00	PM				900	60	FC		FCC	S		FCC	FCC_SS
Alloy 1280	CoCrFeMnNi	0	0.2	0.2	0.2	0.2	0	0.2	0	0	0	0	0	0	0	0	0	0	0	0	0	0	0	0	0	0	5	8.03	-4.16	13.38	467.623384	1801.20	5.79	0.92	0.14	8.00	PM								FCC	S		FCC	FCC_SS
Alloy 1281	CoCrFeMnNi	0	0.2	0.2	0.2	0.2	0	0.2	0	0	0	0	0	0	0	0	0	0	0	0	0	0	0	0	0	0	5	8.03	-4.16	13.38	467.623384	1801.20	5.79	0.92	0.14	8.00	PM	HIP	1150	180					FCC	S		FCC	FCC_SS
Alloy 1282	NbTiVTa	0	0	0	0	0	0	0	0.25	0.25	0.25	0	0	0	0.25	0	0	0	0	0	0	0	0	0	0	0	4	9.181279636	-0.25	11.52629192	589.2307511	2253.5	116.491622	3.93470745	0.050682837	4.75	AC								BCC			BCC	BCC_SS
Alloy 1283	HfNbTaTiZr	0	0	0	0	0	0	0	0.2	0	0.2	0	0.2	0.2	0.2	0	0	0	0	0	0	0	0	0	0	0	5	9.90	2.72	13.38	655.02398	2523.00	12.41	4.01	0.12	4.40	AC								BCC			BCC	BCC_SS
Alloy 1284	NbTiVZr	0	0	0	0	0	0	0	0.25	0.25	0.25	0	0.25	0	0	0	0	0	0	0	0	0	0	0	0	0	4	6.46	-0.25	11.53	588.437985	2250.50	103.76	6.03	0.12	4.50	AC								BCC	S		BCC	BCC_SS
Alloy 1285	AlNbTiVZr	0.2	0	0	0	0	0	0	0.2	0.2	0.2	0	0.2	0	0	0	0	0	0	0	0	0	0	0	0	0	5	5.76	-17.44	13.38	515.8708658	1987.09	1.52	5.53	0.11	4.20	AC								BCC			BCC	BCC_SS
Alloy 1287	Mg50(AlCuMnZn)50	0.125	0	0	0	0	0.125	0.125	0	0	0	0	0	0	0	0	0	0.5	0.125	0	0	0	0	0	0	0	5	3.642828346	-1	11.52629192	179.0921091	684.9373515	11.0431945	8.457736664	0.206514981	5.125	PM								FCC	S		FCC	FCC_SS
Alloy 1288	CoCrFeMnNi	0	0.2	0.2	0.2	0.2	0	0.2	0	0	0	0	0	0	0	0	0	0	0	0	0	0	0	0	0	0	5	8.03	-4.16	13.38	467.623384	1801.20	5.79	0.92	0.14	8.00	PM								FCC	S		FCC	FCC_SS
Alloy 1289	CoCrFeMnNi	0	0.2	0.2	0.2	0.2	0	0.2	0	0	0	0	0	0	0	0	0	0	0	0	0	0	0	0	0	0	5	8.03	-4.16	13.38	467.623384	1801.20	5.79	0.92	0.14	8.00	PM	CW							FCC	S		FCC	FCC_SS
Alloy 1290	CoCrFeMnNi	0	0.2	0.2	0.2	0.2	0	0.2	0	0	0	0	0	0	0	0	0	0	0	0	0	0	0	0	0	0	5	8.03	-4.16	13.38	467.623384	1801.20	5.79	0.92	0.14	8.00	PM	CW			700	60			FCC + Im	Im	Sigma	FCC + Im	Im
Alloy 1291	Al86Mg10Zn2Cu2	0.86	0	0	0	0	0	0	0	0	0	0	0	0	0	0	0	0.1	0.02	0.02	0	0	0	0	0	0	4	2.758252995	-0.7424	4.293979962	177.7644122	661.56	5.406285035	3.906426222	0.100828766	3.24	AC								FCC + Im	Im		FCC + Im	Im
Alloy 1292	Al85.7Mg10Zn2Cu2Si0.3	0.874489796	0	0	0	0	0	0	0	0	0	0	0	0	0	0	0	0.102040816	0.020408163	0.003061224	0	0	0	0	0	0	4	2.756890625	-0.975476	4.460017456	175.5157465	653.5962368	4.237217925	4.061900885	0.102267781	3.243	AC								FCC + Im	Im		FCC + Im	Im
Alloy 1293	Al85.4Mg10Zn2Cu2Si0.6	0.871428571	0	0	0	0	0	0	0	0	0	0	0	0	0	0	0	0.102040816	0.020408163	0.006122449	0	0	0	0	0	0	4	2.755365447	-1.203718853	4.581574318	175.7208702	654.6572705	3.531404323	4.205199849	0.103531114	3.245264207	AC								FCC + Im	Im		FCC + Im	Im
Alloy 1294	Al85.1Mg10Zn2Cu2Si0.9	0.868367347	0	0	0	0	0	0	0	0	0	0	0	0	0	0	0	0.102040816	0.020408163	0.009183673	0	0	0	0	0	0	4	2.753851129	-1.429225838	4.689506614	175.9338749	655.7153317	3.047747949	4.342453637	0.10476355	3.247514911	AC								FCC + Im	Im		FCC + Im	Im
Alloy 1295	Al84.8Mg10Zn2Cu2Si1.2	0.848	0	0	0	0	0.02	0	0	0	0	0	0	0	0	0	0	0.1	0.02	0.012	0	0	0	0	0	0	5	2.752347554	-1.652033581	4.788470698	176.1517502	656.7704328	2.695403287	4.474232394	0.105966377	3.24975223	AC								FCC + Im	Im		FCC + Im	Im
Alloy 1296	Co25Ni25Fe25Al7.5Cu17.5	0.075	0.25	0	0.25	0.25	0.175	0	0	0	0	0	0	0	0	0	0	0	0	0	0	0	0	0	0	0	5	7.994666565	0.8225	12.79604395	346.9451589	1333.355348	24.99320734	3.874411655	0.07690538	8.9	PM								FCC	S		FCC	FCC_SS
Alloy 1299	CoCrFeNi	0	0.25	0.25	0.25	0.25	0	0	0	0	0	0	0	0	0	0	0	0	0	0	0	0	0	0	0	0	4	8.17	-3.75	11.53	489.4027225	1871.75	5.75	1.03	0.10	8.25	AC								FCC	S		FCC	FCC_SS
Alloy 1300	Co23.25Ni23.25Fe23.25Cr23.25Mo7.00	0	0.2325	0.2325	0.2325	0.2325	0	0	0	0	0	0.07	0	0	0	0	0	0	0	0	0	0	0	0	0	0	5	8.942647568	-4.457025	12.8283229	459.8371992	1767.45471	5.873320463	3.881836786	0.142748021	8.0925	AC								FCC	S		FCC	FCC_SS
Alloy 1303	HfNbTaTiZrMoW	0	0	0	0	0	0	0	0.142857143	0	0.142857143	0.142857143	0.142857143	0.142857143	0.142857143	0.142857143	0	0	0	0	0	0	0	0	0	0	7	11.08932892	-2.93877551	16.17919618	596.7681774	2323.686817	14.29667975	6.024071519	0.38134563	4.857142857	AC								BCC1 + BCC2	D		BCC	BCC_SS
Alloy 1304	HfNbTaTiZrMoW	0	0	0	0	0	0	0	0.142857143	0	0.142857143	0.142857143	0.142857143	0.142857143	0.142857143	0.142857143	0	0	0	0	0	0	0	0	0	0	7	11.08932892	-2.93877551	16.17919618	596.7681774	2323.686817	14.29667975	6.024071519	0.38134563	4.857142857	AC								BCC1 + BCC2	D		BCC	BCC_SS
Alloy 1305	HfNbTaTiZrMoW	0	0	0	0	0	0	0	0.142857143	0	0.142857143	0.142857143	0.142857143	0.142857143	0.142857143	0.142857143	0	0	0	0	0	0	0	0	0	0	7	11.08932892	-2.93877551	16.17919618	596.7681774	2323.686817	14.29667975	6.024071519	0.38134563	4.857142857	AC								BCC1 + BCC2	D		BCC	BCC_SS
Alloy 1306	HfNbTaTiZr	0	0	0	0	0	0	0	0.2	0	0.2	0	0.2	0.2	0.2	0	0	0	0	0	0	0	0	0	0	0	5	9.9	2.72	13.38	655.02398	2523	12.41	4.01	0.12	4.4	AC								BCC	S		BCC	BCC_SS
Alloy 1307	HfNbTaTiZr	0	0	0	0	0	0	0	0.2	0	0.2	0	0.2	0.2	0.2	0	0	0	0	0	0	0	0	0	0	0	5	9.9	2.72	13.38	655.02398	2523	12.41	4.01	0.12	4.4	AC								BCC	S		BCC	BCC_SS
Alloy 1308	HfNbTaTiZr	0	0	0	0	0	0	0	0.2	0	0.2	0	0.2	0.2	0.2	0	0	0	0	0	0	0	0	0	0	0	5	9.9	2.72	13.38	655.02398	2523	12.41	4.01	0.12	4.4	AC								BCC	S		BCC	BCC_SS
Alloy 1309	HfNbTaTiZr	0	0	0	0	0	0	0	0.2	0	0.2	0	0.2	0.2	0.2	0	0	0	0	0	0	0	0	0	0	0	5	9.9	2.72	13.38	655.02398	2523	12.41	4.01	0.12	4.4	AC								BCC	S		BCC	BCC_SS
Alloy 1310	HfNbTaTiZrW	0	0	0	0	0	0	0	0.166666667	0	0.166666667	0	0.166666667	0.166666667	0.166666667	0.166666667	0	0	0	0	0	0	0	0	0	0	6	11.20730067	-3.222222222	14.8975162	639.1645544	2476.410793	12.7122289	5.720897965	0.354483192	4.666666667	AC								BCC1 + BCC2	D		BCC	BCC_SS
Alloy 1311	HfNbTaTiZrW	0	0	0	0	0	0	0	0.166666667	0	0.166666667	0	0.166666667	0.166666667	0.166666667	0.166666667	0	0	0	0	0	0	0	0	0	0	6	11.20730067	-3.222222222	14.8975162	639.1645544	2476.410793	12.7122289	5.720897965	0.354483192	4.666666667	AC								BCC1 + BCC2	D		BCC	BCC_SS
Alloy 1312	HfNbTaTiZrW	0	0	0	0	0	0	0	0.166666667	0	0.166666667	0	0.166666667	0.166666667	0.166666667	0.166666667	0	0	0	0	0	0	0	0	0	0	6	11.20730067	-3.222222222	14.8975162	639.1645544	2476.410793	12.7122289	5.720897965	0.354483192	4.666666667	AC								BCC1 + BCC2	D		BCC	BCC_SS
Alloy 1314	MoNbTaTiV	0	0	0	0	0	0	0	0.2	0.2	0.2	0.2	0	0	0.2	0	0	0	0	0	0	0	0	0	0	0	5	9.37	-2.56	13.38	678.12488	2612	13.65	3.34	0.24	5	AC								BCC + Im	Im	C15	BCC + Im	Im
Alloy 1315	CoCrCuFeNi	0	0.2	0.2	0.2	0.2	0.2	0	0	0	0	0	0	0	0	0	0	0	0	0	0	0	0	0	0	0	5	8.33	3.2	13.38	459.257999	1768.95	7.4	1.07	0.09	8.8	AC		1200	2880				HW	FCC	S		FCC	FCC_SS
Alloy 1316	CoCrCuFeNi	0	0.2	0.2	0.2	0.2	0.2	0	0	0	0	0	0	0	0	0	0	0	0	0	0	0	0	0	0	0	5	8.33	3.2	13.38	459.257999	1768.95	7.4	1.07	0.09	8.8	AC		1200	2880	450	60		HW	FCC	S		FCC	FCC_SS
Alloy 1317	CoCrCuFeNi	0	0.2	0.2	0.2	0.2	0.2	0	0	0	0	0	0	0	0	0	0	0	0	0	0	0	0	0	0	0	5	8.33	3.2	13.38	459.257999	1768.95	7.4	1.07	0.09	8.8	AC		1200	2880	450	900		HW	FCC	S		FCC	FCC_SS
Alloy 1318	CoCrCuFeNi	0	0.2	0.2	0.2	0.2	0.2	0	0	0	0	0	0	0	0	0	0	0	0	0	0	0	0	0	0	0	5	8.33	3.2	13.38	459.257999	1768.95	7.4	1.07	0.09	8.8	AC		1200	2880	600	60		HW	FCC	S		FCC	FCC_SS
Alloy 1319	CoCrCuFeNi	0	0.2	0.2	0.2	0.2	0.2	0	0	0	0	0	0	0	0	0	0	0	0	0	0	0	0	0	0	0	5	8.33	3.2	13.38	459.257999	1768.95	7.4	1.07	0.09	8.8	AC		1200	2880	700	60		HW	FCC	S		FCC	FCC_SS
Alloy 1320	CoCrCuFeNi	0	0.2	0.2	0.2	0.2	0.2	0	0	0	0	0	0	0	0	0	0	0	0	0	0	0	0	0	0	0	5	8.33	3.2	13.38	459.257999	1768.95	7.4	1.07	0.09	8.8	AC		1200	2880	800	60		HW	FCC	S		FCC	FCC_SS
Alloy 1321	Cr2MnFeNi	0	0	0.4	0.2	0.2	0	0.2	0	0	0	0	0	0	0	0	0	0	0	0	0	0	0	0	0	0	4	7.692890375	-3.52	11.07635214	416.2979259	1589.4	5.860869227	3.283574153	0.129830659	7.4	AC								FCC + BCC	D		FCC + BCC	FCC_PLUS_BCC
Alloy 1322	Cr1.75Cu0.25MnFeNi	0	0	0.35	0.2	0.2	0.05	0.2	0	0	0	0	0	0	0	0	0	0	0	0	0	0	0	0	0	0	5	7.781753766	-1.6	12.32940863	390.2960197	1497.282903	13.64274419	3.268190907	0.134551106	7.65	AC								FCC + FCC + BCC	D		FCC + BCC	FCC_PLUS_BCC
Alloy 1323	Cr1.5Cu0.5MnFeNi	0	0	0.3	0.2	0.2	0.1	0.2	0	0	0	0	0	0	0	0	0	0	0	0	0	0	0	0	0	0	5	7.870791909	0.08	12.94655784	377.7465965	1452.572646	279.2771006	3.248790727	0.138072445	7.9	AC								FCC + FCC + BCC	D		FCC + BCC	FCC_PLUS_BCC
Alloy 1324	Cr1.25Cu0.75MnFeNi	0	0	0.25	0.2	0.2	0.15	0.2	0	0	0	0	0	0	0	0	0	0	0	0	0	0	0	0	0	0	5	7.960005317	1.52	13.27656913	366.5473153	1411.292751	14.71290831	3.225328437	0.140484875	8.15	AC								FCC + FCC + BCC	D		FCC + BCC	FCC_PLUS_BCC
Alloy 1325	CrCuFeMnNi	0	0	0.2	0.2	0.2	0.2	0.2	0	0	0	0	0	0	0	0	0	0	0	0	0	0	0	0	0	0	5	8.04	2.72	13.38	446.328443	1719.15	8.46	0.92	0.14	8.4	AC								FCC + FCC + BCC	M		FCC + BCC	FCC_PLUS_BCC
Alloy 1326	CrCuFeMnNi	0	0	0.2	0.2	0.2	0.2	0.2	0	0	0	0	0	0	0	0	0	0	0	0	0	0	0	0	0	0	5	8.04	2.72	13.38	446.328443	1719.15	8.46	0.92	0.14	8.4	AC		1000	240					FCC + FCC + BCC	M		FCC + BCC	FCC_PLUS_BCC
Alloy 1327	CrCoCuFeNi	0	0.2	0.2	0.2	0.2	0.2	0	0	0	0	0	0	0	0	0	0	0	0	0	0	0	0	0	0	0	5	8.344238564	3.2	13.38161053	369.8586286	1424.611829	7.099621111	1.033203661	0.092217135	8.8	AC								FCC+ FCC	D		FCC	FCC_SS
Alloy 1328	CrCuFeMnNi	0	0	0.2	0.2	0.2	0.2	0.2	0	0	0	0	0	0	0	0	0	0	0	0	0	0	0	0	0	0	5	8.04	2.72	13.38	446.328443	1719.15	8.46	0.92	0.14	8.4	AC								FCC + FCC + Im	Im	Sigma	FCC + Im	Im
Alloy 1329	CoCrCuFeMn	0	0.2	0.2	0.2	0	0.2	0.2	0	0	0	0	0	0	0	0	0	0	0	0	0	0	0	0	0	0	5	8.050041276	4.16	13.38161053	358.4591731	1380.699625	5.319993162	3.14703294	0.136323146	8.2	AC								FCC + FCC + BCC	M		FCC + BCC	FCC_PLUS_BCC
Alloy 1330	AlCoCrFeNiTi0.5	0.181818182	0.181818182	0.181818182	0.181818182	0.181818182	0	0	0.090909091	0	0	0	0	0	0	0	0	0	0	0	0	0	0	0	0	0	6	6.44	-17.92	14.7	441.016415	1707.45	1.4	6.12	0.13	6.91	AC								BCC	S		BCC	BCC_SS
Alloy 1331	CoCrFeNiW0.2	0	0.238095238	0.238095238	0.238095238	0.238095238	0	0	0	0	0	0	0	0	0	0.047619048	0	0	0	0	0	0	0	0	0	0	5	8.906166192	-3.537414966	12.56917544	440.6660026	1692.079042	6.982869935	2.065570286	0.148759039	8.142857143	AC								FCC	S		FCC	FCC_SS
Alloy 1332	CoCrFeNiW0.5	0	0.222222222	0.222222222	0.222222222	0.222222222	0	0	0	0	0	0	0	0	0	0.111111111	0	0	0	0	0	0	0	0	0	0	5	9.827912573	-3.259259259	13.14594406	481.875296	1854.419988	8.581371969	3.012227708	0.192642444	8	AC								FCC + Im	Im	Mu	FCC + Im	Im
Alloy 1333	TiZrNbTa	0	0	0	0	0	0	0	0.25	0	0.25	0	0.25	0	0.25	0	0	0	0	0	0	0	0	0	0	0	4		2.5	11.53	660.73719	2527	11.65	3.75	3.92	4.5	AC								BCC1 + BCC2	D		BCC	BCC_SS
Alloy 1334	(TiZrNbTa)95Mo5	0	0	0	0	0	0	0	0.2375	0	0.2375	0.05	0.2375	0	0.2375	0	0	0	0	0	0	0	0	0	0	0	5		1.26	12.6	662.97966	2546	25.46	3.96	3.81	4.575	AC								BCC1 + BCC2	D		BCC	BCC_SS
Alloy 1335	(TiZrNbTa)90Mo10	0	0	0	0	0	0	0	0.225	0	0.225	0.1	0.225	0	0.225	0	0	0	0	0	0	0	0	0	0	0	5		0.135	13.08	666.435015	2564	248.42	4.13	3.7	4.65	AC								BCC1 + BCC2	D		BCC	BCC_SS
Alloy 1336	(TiZrNbTa)85Mo15	0	0	0	0	0	0	0	0.2125	0	0.2125	0.15	0.2125	0	0.2125	0	0	0	0	0	0	0	0	0	0	0	5		-0.87	13.31194683	670.6045741	2582.35	39.5	4.27	3.57	4.725	AC								BCC1 + BCC2	D		BCC	BCC_SS
Alloy 1337	MoNbTaTiZr	0	0	0	0	0	0	0	0.2	0	0.2	0.2	0.2	0	0.2	0	0	0	0	0	0	0	0	0	0	0	5		-1.76	13.38161053	675.2137473	2600.8	19.77	4.38	3.44	4.8	AC								BCC1 + BCC2	D		BCC	BCC_SS
Alloy 1338	AlCoCrFeNi	0.2	0.2	0.2	0.2	0.2	0	0	0	0	0	0	0	0	0	0	0	0	0	0	0	0	0	0	0	0	5	6.72	-12.32	13.38	437.2111258	1684.09	1.83	5.25	0.12	7.2	AC								BCC	S		BCC	BCC_SS
Alloy 1339	AlCoCrFeNi	0.2	0.2	0.2	0.2	0.2	0	0	0	0	0	0	0	0	0	0	0	0	0	0	0	0	0	0	0	0	5	6.72	-12.32	13.38	437.2111258	1684.09	1.83	5.25	0.12	7.2	AC		500	360					BCC	S		BCC	BCC_SS
Alloy 1340	AlCoCrFeNi	0.2	0.2	0.2	0.2	0.2	0	0	0	0	0	0	0	0	0	0	0	0	0	0	0	0	0	0	0	0	5	6.72	-12.32	13.38	437.2111258	1684.09	1.83	5.25	0.12	7.2	AC		600	360					BCC + Im	Im	Sigma	BCC + Im	Im
Alloy 1341	AlCoCrFeNi	0.2	0.2	0.2	0.2	0.2	0	0	0	0	0	0	0	0	0	0	0	0	0	0	0	0	0	0	0	0	5	6.72	-12.32	13.38	437.2111258	1684.09	1.83	5.25	0.12	7.2	AC		700	360					BCC + FCC + Im	Im	B2 + Sigma	FCC + BCC + Im	Im
Alloy 1342	AlCoCrFeNi	0.2	0.2	0.2	0.2	0.2	0	0	0	0	0	0	0	0	0	0	0	0	0	0	0	0	0	0	0	0	5	6.72	-12.32	13.38	437.2111258	1684.09	1.83	5.25	0.12	7.2	AC		800	360					BCC + FCC + Im	Im	B2 + Sigma	FCC + BCC + Im	Im
Alloy 1343	AlCoCrFeNi	0.2	0.2	0.2	0.2	0.2	0	0	0	0	0	0	0	0	0	0	0	0	0	0	0	0	0	0	0	0	5	6.72	-12.32	13.38	437.2111258	1684.09	1.83	5.25	0.12	7.2	AC		900	360					BCC + FCC + Im	Im	B2 + Sigma	FCC + BCC + Im	Im
Alloy 1344	CoCrNi	0	0.333333333	0.333333333	0	0.333333333	0	0	0	0	0	0	0	0	0	0	0	0	0	0	0	0	0	0	0	0	3	8.28	-4.89	9.13	499.23715	1892	3.54	1.12	0.11	8.33	AC	HW							FCC	S		FCC	FCC_SS
Alloy 1347	Al0.5CoCrFeMnNi	0.090909091	0.181818182	0.181818182	0.181818182	0.181818182	0	0.181818182	0	0	0	0	0	0	0	0	0	0	0	0	0	0	0	0	0	0	6	7.600796932	-2.650887574	16.00634718	348.1272116	1354.62436	9.828678437	4.425912803	0.13887545	8.076923077	AC	CW	1200	360	1200	360			FCC + BCC	D		FCC + BCC	FCC_PLUS_BCC
Alloy 1348	NbTiZr	0	0	0	0	0	0	0	0.333333333	0	0.333333333	0	0.333333333	0	0	0	0	0	0	0	0	0	0	0	0	0	3	9.975229265	3.111111111	9.134370237	626.5960266	2374.666667	7.774115706	1.064065164	0.041096093	4.666666667	AC								BCC	S		BCC	BCC_SS
Alloy 1349	HfNbTi	0	0	0	0	0	0	0	0.333333333	0	0.333333333	0	0	0.333333333	0	0	0	0	0	0	0	0	0	0	0	0	3	9.175686665	2.666666667	9.134370237	552.1854746	2092.666667	8.103842005	4.289381563	0.129614814	4.333333333	AC								BCC	S		BCC	BCC_SS
Alloy 1350	HfNbTaZr	0	0	0	0	0	0	0	0	0	0.25	0	0.25	0.25	0.25	0	0	0	0	0	0	0	0	0	0	0	4	11.06	3.5	11.53	697.736195	2668.5	8.79	3.95	0.12	4.5	AC								BCC	S		BCC	BCC_SS
Alloy 1351	HfNbTaZr	0	0	0	0	0	0	0	0	0	0.25	0	0.25	0.25	0.25	0	0	0	0	0	0	0	0	0	0	0	4	11.06	3.5	11.53	697.736195	2668.5	8.79	3.95	0.12	4.5	AC								BCC	S		BCC	BCC_SS
Alloy 1352	HfNbTaZr	0	0	0	0	0	0	0	0	0	0.25	0	0.25	0.25	0.25	0	0	0	0	0	0	0	0	0	0	0	4	11.06	3.5	11.53	697.736195	2668.5	8.79	3.95	0.12	4.5	AC								BCC	S		BCC	BCC_SS
Alloy 1353	HfNbTaZr	0	0	0	0	0	0	0	0	0	0.25	0	0.25	0.25	0.25	0	0	0	0	0	0	0	0	0	0	0	4	11.06	3.5	11.53	697.736195	2668.5	8.79	3.95	0.12	4.5	AC								BCC	S		BCC	BCC_SS
Alloy 1354	HfNbTaZr	0	0	0	0	0	0	0	0	0	0.25	0	0.25	0.25	0.25	0	0	0	0	0	0	0	0	0	0	0	4	11.06	3.5	11.53	697.736195	2668.5	8.79	3.95	0.12	4.5	AC								BCC	S		BCC	BCC_SS
Alloy 1355	HfNbTaTiZr	0	0	0	0	0	0	0	0.2	0	0.2	0	0.2	0.2	0.2	0	0	0	0	0	0	0	0	0	0	0	5	9.9	2.72	13.38	655.02398	2523	12.41	4.01	0.12	4.4	AC								BCC	S		BCC	BCC_SS
Alloy 1356	HfNbTaTiZr	0	0	0	0	0	0	0	0.2	0	0.2	0	0.2	0.2	0.2	0	0	0	0	0	0	0	0	0	0	0	5	9.9	2.72	13.38	655.02398	2523	12.41	4.01	0.12	4.4	AC	CW	1000	120					BCC	S		BCC	BCC_SS
Alloy 1357	HfNbTaTiZr	0	0	0	0	0	0	0	0.2	0	0.2	0	0.2	0.2	0.2	0	0	0	0	0	0	0	0	0	0	0	5	9.9	2.72	13.38	655.02398	2523	12.41	4.01	0.12	4.4	AC	CW	1100	120					BCC	S		BCC	BCC_SS
Alloy 1358	HfNbTaTiZr	0	0	0	0	0	0	0	0.2	0	0.2	0	0.2	0.2	0.2	0	0	0	0	0	0	0	0	0	0	0	5	9.9	2.72	13.38	655.02398	2523	12.41	4.01	0.12	4.4	AC	CW	1250	360					BCC	S		BCC	BCC_SS
Alloy 1359	CoCrNi	0	0.333333333	0.333333333	0	0.333333333	0	0	0	0	0	0	0	0	0	0	0	0	0	0	0	0	0	0	0	0	3	8.28	-4.89	9.13	499.23715	1892	3.54	1.12	0.11	8.33	AC	HW	600	60					FCC	S		FCC	FCC_SS
Alloy 1360	CoCrNi	0	0.333333333	0.333333333	0	0.333333333	0	0	0	0	0	0	0	0	0	0	0	0	0	0	0	0	0	0	0	0	3	8.28	-4.89	9.13	499.23715	1892	3.54	1.12	0.11	8.33	AC	HW	700	2					FCC	S		FCC	FCC_SS
Alloy 1361	CoCrNi	0	0.333333333	0.333333333	0	0.333333333	0	0	0	0	0	0	0	0	0	0	0	0	0	0	0	0	0	0	0	0	3	8.28	-4.89	9.13	499.23715	1892	3.54	1.12	0.11	8.33	AC	HW	700	15					FCC	S		FCC	FCC_SS
Alloy 1362	CoCrNi	0	0.333333333	0.333333333	0	0.333333333	0	0	0	0	0	0	0	0	0	0	0	0	0	0	0	0	0	0	0	0	3	8.28	-4.89	9.13	499.23715	1892	3.54	1.12	0.11	8.33	AC	HW	700	30					FCC	S		FCC	FCC_SS
Alloy 1363	CoCrNi	0	0.333333333	0.333333333	0	0.333333333	0	0	0	0	0	0	0	0	0	0	0	0	0	0	0	0	0	0	0	0	3	8.28	-4.89	9.13	499.23715	1892	3.54	1.12	0.11	8.33	AC	HW	700	60					FCC	S		FCC	FCC_SS
Alloy 1364	CoCrNi	0	0.333333333	0.333333333	0	0.333333333	0	0	0	0	0	0	0	0	0	0	0	0	0	0	0	0	0	0	0	0	3	8.28	-4.89	9.13	499.23715	1892	3.54	1.12	0.11	8.33	AC	HW	800	60					FCC	S		FCC	FCC_SS
Alloy 1365	CoCrNi	0	0.333333333	0.333333333	0	0.333333333	0	0	0	0	0	0	0	0	0	0	0	0	0	0	0	0	0	0	0	0	3	8.28	-4.89	9.13	499.23715	1892	3.54	1.12	0.11	8.33	AC	CW	1100	360			WQ		FCC	S		FCC	FCC_SS
Alloy 1366	CoCrNi	0	0.333333333	0.333333333	0	0.333333333	0	0	0	0	0	0	0	0	0	0	0	0	0	0	0	0	0	0	0	0	3	8.28	-4.89	9.13	499.23715	1892	3.54	1.12	0.11	8.33	AC	CW	1100	360	900?	60	WQ	HW	FCC	S		FCC	FCC_SS
Alloy 1367	CoCrFeMnNi	0	0.2	0.2	0.2	0.2	0	0.2	0	0	0	0	0	0	0	0	0	0	0	0	0	0	0	0	0	0	5	8.025760676	-4.16	13.38	467.623384	1801.2	5.79	0.92	0.14	8	AC	CW	1200	3600	1000	600		HW	FCC	S		FCC	FCC_SS
Alloy 1369	CrMoNbTiW	0	0	0.2	0	0	0	0	0.2	0	0.2	0.2	0	0	0	0.2	0	0	0	0	0	0	0	0	0	0	5	10.77298381	-7.04	13.38161053	622.7562125	2398.764023	5.078766025	7.65394798	0.355662762	5	PM		1400	8					BCC + Laves	Im	Laves	BCC + Im	Im
Alloy 1370	CrMoNbTiW	0	0	0.2	0	0	0	0	0.2	0	0.2	0.2	0	0	0	0.2	0	0	0	0	0	0	0	0	0	0	5	10.77298381	-7.04	13.38161053	622.7562125	2398.764023	5.078766025	7.65394798	0.355662762	5	PM		1400	8					BCC + Laves	Im	Laves	BCC + Im	Im
Alloy 1371	CrMoNbTiW	0	0	0.2	0	0	0	0	0.2	0	0.2	0.2	0	0	0	0.2	0	0	0	0	0	0	0	0	0	0	5	10.77298381	-7.04	13.38161053	622.7562125	2398.764023	5.078766025	7.65394798	0.355662762	5	PM		1400	8					BCC + Laves	Im	Laves	BCC + Im	Im
Alloy 1372	CrMoNbTiW	0	0	0.2	0	0	0	0	0.2	0	0.2	0.2	0	0	0	0.2	0	0	0	0	0	0	0	0	0	0	5	10.77298381	-7.04	13.38161053	622.7562125	2398.764023	5.078766025	7.65394798	0.355662762	5	PM		1400	8					BCC + Laves	Im	Laves	BCC + Im	Im
Alloy 1373	Al10Co25Cr8Fe15Ni36Ti6	0.1	0.25	0.08	0.15	0.36	0	0	0.06	0	0	0	0	0	0	0	0	0	0	0	0	0	0	0	0	0	6	7.388644866	-13.9748	13.30361728	369.6710207	1423.527704	1.615189543	5.655462385	0.122434105	8.07	AC		1220	1200	950	6000			FCC + Im	Im	L12	FCC + Im	Im
Alloy 1374	Al10Co25Cr8Fe15Ni36Ti6	0.1	0.25	0.08	0.15	0.36	0	0	0.06	0	0	0	0	0	0	0	0	0	0	0	0	0	0	0	0	0	6	7.388644866	-13.9748	13.30361728	369.6710207	1423.527704	1.615189543	5.655462385	0.122434105	8.07	AC		1220	1200	950	6000			FCC + Im	Im	L12	FCC + Im	Im
Alloy 1375	Al10Co25Cr8Fe15Ni36Ti6	0.1	0.25	0.08	0.15	0.36	0	0	0.06	0	0	0	0	0	0	0	0	0	0	0	0	0	0	0	0	0	6	7.388644866	-13.9748	13.30361728	369.6710207	1423.527704	1.615189543	5.655462385	0.122434105	8.07	AC		1220	1200	950	6000			FCC + Im	Im	L12	FCC + Im	Im
Alloy 1376	Al10Co25Cr8Fe15Ni36Ti6	0.1	0.25	0.08	0.15	0.36	0	0	0.06	0	0	0	0	0	0	0	0	0	0	0	0	0	0	0	0	0	6	7.388644866	-13.9748	13.30361728	369.6710207	1423.527704	1.615189543	5.655462385	0.122434105	8.07	AC		1220	1200	950	6000			FCC + Im	Im	L12	FCC + Im	Im
Alloy 1377	Al10Co25Cr8Fe15Ni36Ti6	0.1	0.25	0.08	0.15	0.36	0	0	0.06	0	0	0	0	0	0	0	0	0	0	0	0	0	0	0	0	0	6	7.388644866	-13.9748	13.30361728	369.6710207	1423.527704	1.615189543	5.655462385	0.122434105	8.07	AC		1220	1200	950	6000			FCC + Im	Im	L12	FCC + Im	Im
Alloy 1378	Al10Co25Cr8Fe15Ni36Ti6	0.1	0.25	0.08	0.15	0.36	0	0	0.06	0	0	0	0	0	0	0	0	0	0	0	0	0	0	0	0	0	6	7.388644866	-13.9748	13.30361728	369.6710207	1423.527704	1.615189543	5.655462385	0.122434105	8.07	AC		1220	1200	950	6000			FCC + Im	Im	L12	FCC + Im	Im
Alloy 1379	Al10Co25Cr8Fe15Ni36Ti6	0.1	0.25	0.08	0.15	0.36	0	0	0.06	0	0	0	0	0	0	0	0	0	0	0	0	0	0	0	0	0	6	7.388644866	-13.9748	13.30361728	369.6710207	1423.527704	1.615189543	5.655462385	0.122434105	8.07	AC		1220	1200	950	6000			FCC + Im	Im	L12	FCC + Im	Im
Alloy 1380	Al10Co25Cr8Fe15Ni36Ti6	0.1	0.25	0.08	0.15	0.36	0	0	0.06	0	0	0	0	0	0	0	0	0	0	0	0	0	0	0	0	0	6	7.388644866	-13.9748	13.30361728	369.6710207	1423.527704	1.615189543	5.655462385	0.122434105	8.07	AC		1220	1200	950	6000			FCC + Im	Im	L12	FCC + Im	Im
Alloy 1381	Al9.5Co25Cr8Fe15Ni36Ti6Hf0.5	0.095	0.25	0.08	0.15	0.36	0	0	0.06	0	0	0	0	0.005	0	0	0	0	0	0	0	0	0	0	0	0	7	7.474871348	-14.2653	13.46867203	366.4755972	1412.121864	1.591159948	5.828183	0.126940685	8.075	AC		1140	1200	950	6000			FCC + Im	Im	L12	FCC + Im	Im
Alloy 1382	Al9.5Co25Cr8Fe15Ni36Ti6Hf0.5	0.095	0.25	0.08	0.15	0.36	0	0	0.06	0	0	0	0	0.005	0	0	0	0	0	0	0	0	0	0	0	0	7	7.474871348	-14.2653	13.46867203	366.4755972	1412.121864	1.591159948	5.828183	0.126940685	8.075	AC		1140	1200	950	6000			FCC + Im	Im	L12	FCC + Im	Im
Alloy 1383	Al9.5Co25Cr8Fe15Ni36Ti6Hf0.5	0.095	0.25	0.08	0.15	0.36	0	0	0.06	0	0	0	0	0.005	0	0	0	0	0	0	0	0	0	0	0	0	7	7.474871348	-14.2653	13.46867203	366.4755972	1412.121864	1.591159948	5.828183	0.126940685	8.075	AC		1140	1200	950	6000			FCC + Im	Im	L12	FCC + Im	Im
Alloy 1384	Al9.5Co25Cr8Fe15Ni36Ti6Hf0.5	0.095	0.25	0.08	0.15	0.36	0	0	0.06	0	0	0	0	0.005	0	0	0	0	0	0	0	0	0	0	0	0	7	7.474871348	-14.2653	13.46867203	366.4755972	1412.121864	1.591159948	5.828183	0.126940685	8.075	AC		1140	1200	950	6000			FCC + Im	Im	L12	FCC + Im	Im
Alloy 1385	Al9.5Co25Cr8Fe15Ni36Ti6Hf0.5	0.095	0.25	0.08	0.15	0.36	0	0	0.06	0	0	0	0	0.005	0	0	0	0	0	0	0	0	0	0	0	0	7	7.474871348	-14.2653	13.46867203	366.4755972	1412.121864	1.591159948	5.828183	0.126940685	8.075	AC		1140	1200	950	6000			FCC + Im	Im	L12	FCC + Im	Im
Alloy 1386	AlNbTiVZr	0.2	0	0	0	0	0	0	0.2	0.2	0.2	0	0.2	0	0	0	0	0	0	0	0	0	0	0	0	0	5	5.76	-17.44	13.38	515.8708658	1987.09	1.52	5.53	0.11	4.2	AC		1200	1440			AQ		BCC + Im	Im	C14 + Zr2Al	BCC + Im	Im
Alloy 1387	AlCoCrFeNi	0.2	0.2	0.2	0.2	0.2	0	0	0	0	0	0	0	0	0	0	0	0	0	0	0	0	0	0	0	0	5	6.72	-12.32	13.38	437.2111258	1684.09	1.83	5.25	0.12	7.2	AC								BCC + Im	Im	B2	BCC + Im	Im
Alloy 1388	MoNbTaVW	0	0	0	0	0	0	0	0	0.2	0.2	0.2	0	0	0.2	0.2	0	0	0	0	0	0	0	0	0	0	5	12.36	-4.64	13.38	769.197496	2962.8	8.54	3.21	0.34	5.4	PM		1500	5					BCC + Im	Im	Ta2VO6	BCC + Im	Im
Alloy 1389	MoNbTaVW	0	0	0	0	0	0	0	0	0.2	0.2	0.2	0	0	0.2	0.2	0	0	0	0	0	0	0	0	0	0	5	12.36	-4.64	13.38	769.197496	2962.8	8.54	3.21	0.34	5.4	PM		1600	5					BCC + Im	Im	Ta2VO6	BCC + Im	Im
Alloy 1390	MoNbTaVW	0	0	0	0	0	0	0	0	0.2	0.2	0.2	0	0	0.2	0.2	0	0	0	0	0	0	0	0	0	0	5	12.36	-4.64	13.38	769.197496	2962.8	8.54	3.21	0.34	5.4	PM		1700	5					BCC + Im	Im	Ta2VO6	BCC + Im	Im
Alloy 1391	CoCrFeMnNi	0	0.2	0.2	0.2	0.2	0	0.2	0	0	0	0	0	0	0	0	0	0	0	0	0	0	0	0	0	0	5	8.025760676	-4.16	13.38	467.623384	1801.2	5.79	0.92	0.14	8	AC		1000	1440				CW	FCC + Im	Im	CrMn2O4	FCC + Im	Im
Alloy 1392	AlCoCrFeNiTi0.5	0.181818182	0.181818182	0.181818182	0.181818182	0.181818182	0	0	0.090909091	0	0	0	0	0	0	0	0	0	0	0	0	0	0	0	0	0	6	6.44	-17.92	14.7	441.016415	1707.45	1.4	6.12	0.13	6.91	AC								BCC + Im	Im	B2	BCC + Im	Im
Alloy 1393	Co20Cr20Fe20Mn20Ni20	0	0.2	0.2	0.2	0.2	0	0.2	0	0	0	0	0	0	0	0	0	0	0	0	0	0	0	0	0	0	5	8.025760676	-4.16	13.38161053	386.5578337	1488.962298	5.668245305	3.269463577	0.138361844	8	AC	CW	1100	360	800	10	WQ		FCC	S		FCC	FCC_SS
Alloy 1394	Co10Cr25Fe20Mn5Ni40	0	0.1	0.25	0.2	0.4	0	0.05	0	0	0	0	0	0	0	0	0	0	0	0	0	0	0	0	0	0	5	8.161002668	-4.76	11.76515168	401.9300538	1538.595698	4.478038434	1.823651253	0.116510729	8.35	AC	CW	1100	360	900	10	WQ		FCC	S		FCC	FCC_SS
Alloy 1395	Co10Cr25Fe20Mn5Ni40	0	0.1	0.25	0.2	0.4	0	0.05	0	0	0	0	0	0	0	0	0	0	0	0	0	0	0	0	0	0	5	8.161002668	-4.76	11.76515168	401.9300538	1538.595698	4.478038434	1.823651253	0.116510729	8.35	AC	CW	1100	360	1000	10	WQ		FCC	S		FCC	FCC_SS
Alloy 1396	Co20Cr25Fe10Mn5Ni40	0	0.2	0.25	0.1	0.4	0	0.05	0	0	0	0	0	0	0	0	0	0	0	0	0	0	0	0	0	0	5	8.262592345	-4.84	11.76515168	400.8055151	1534.2913	4.393558069	1.801258717	0.118299408	8.45	AC	CW	1100	360	900	10	WQ		FCC	S		FCC	FCC_SS
Alloy 1397	Fe37.5Ni37.5Cr15Mn10	0	0	0.15	0.375	0.375	0	0.1	0	0	0	0	0	0	0	0	0	0	0	0	0	0	0	0	0	0	4	8.083310469	-4.005	10.39680622	400.0850909	1523.55	4.664155239	2.534584435	0.118417693	8.35	AC	CW	1150	120	800	60			BCC	S		BCC	BCC_SS
Alloy 1398	Fe33.5Ni33.5Cr15Mn10Al5Ti3	0.05	0	0.15	0.335	0.335	0	0.1	0.03	0	0	0	0	0	0	0	0	0	0	0	0	0	0	0	0	0	6	7.221917382	-11.27873016	12.94078723	369.3521255	1420.305016	1.94300606	5.306087331	0.132894994	7.666666667	AC	CW	1150	120	800	60			BCC + Im	Im	L12	BCC + Im	Im
Alloy 1399	Fe33.5Ni33.5Cr15Mn10Al4Ti4	0.04	0	0.15	0.335	0.335	0	0.1	0.04	0	0	0	0	0	0	0	0	0	0	0	0	0	0	0	0	0	6	7.557719697	-9.7426	12.51380718	383.5316131	1472.405702	2.242065514	4.78716918	0.131911296	7.91	AC	CW	1150	120	800	60			BCC + Im	Im	Mu + L12	BCC + Im	Im
Alloy 1400	Fe33.5Ni33.5Cr15Mn10Al3Ti5	0.03	0	0.15	0.335	0.335	0	0.1	0.05	0	0	0	0	0	0	0	0	0	0	0	0	0	0	0	0	0	6	7.5808311	-10.0974	12.4927989	386.2813635	1482.843696	2.17256681	4.853637233	0.13300812	7.92	AC	CW	1150	120	800	60			BCC + Im	Im	Mu	BCC + Im	Im
Alloy 1401	(FeCoNi)86-Al7Ti7	0.07	0.286666667	0	0.286666667	0.286666667	0	0	0.07	0	0	0	0	0	0	0	0	0	0	0	0	0	0	0	0	0	5	7.379340731	-13.91608889	12.02945239	392.7831402	1505.139411	1.537202584	5.411474587	0.133739693	7.656666667	AC	CW	1150	120	780	280	WQ		FCC + Im	Im	L12	FCC + Im	Im
Alloy 1402	(FeCoNi)86-Al8Ti6	0.08	0.286666667	0	0.286666667	0.286666667	0	0	0.06	0	0	0	0	0	0	0	0	0	0	0	0	0	0	0	0	0	5	7.356273335	-13.68622222	12.01753385	389.9655798	1494.273818	1.55193122	5.354330012	0.132645576	7.646666667	AC	CW	1150	120	780	280	WQ		FCC + Im	Im	L12	FCC + Im	Im
Alloy 1403	Fe40Mn40Co10Cr10	0	0.1	0.1	0.4	0	0	0.4	0	0	0	0	0	0	0	0	0	0	0	0	0	0	0	0	0	0	4	7.715282655	-0.96	9.923722948	380.7230282	1447.2	17.78362164	4.045008413	0.138289551	7.5	AC								FCC	S		FCC	FCC_SS
Alloy 1404	Fe40Mn40Co10Cr10	0	0.1	0.1	0.4	0	0	0.4	0	0	0	0	0	0	0	0	0	0	0	0	0	0	0	0	0	0	4	7.715282655	-0.96	9.923722948	380.7230282	1447.2	17.78362164	4.045008413	0.138289551	7.5	AC								FCC	S		FCC	FCC_SS
Alloy 1405	Fe40Mn40Co10Cr10	0	0.1	0.1	0.4	0	0	0.4	0	0	0	0	0	0	0	0	0	0	0	0	0	0	0	0	0	0	4	7.715282655	-0.96	9.923722948	380.7230282	1447.2	17.78362164	4.045008413	0.138289551	7.5	AC								FCC	S		FCC	FCC_SS
Alloy 1406	(Fe40Mn40Co10Cr10)98C2.2	0	0.097804391	0.097804391	0.391217565	0	0	0.391217565	0	0	0	0	0	0	0	0	0.021956088	0	0	0	0	0	0	0	0	0	5	7.799244898	-2.716658499	10.58348832	354.3184719	1350.224444	6.32430041	7.100593467	0.189878646	7.912175649	AC								FCC	S		FCC	FCC_SS
Alloy 1407	(Fe40Mn40Co10Cr10)98C2.2	0	0.097804391	0.097804391	0.391217565	0	0	0.391217565	0	0	0	0	0	0	0	0	0.021956088	0	0	0	0	0	0	0	0	0	5	7.799244898	-2.716658499	10.58348832	354.3184719	1350.224444	6.32430041	7.100593467	0.189878646	7.912175649	AC								FCC	S		FCC	FCC_SS
Alloy 1408	(Fe40Mn40Co10Cr10)98C2.2	0	0.097804391	0.097804391	0.391217565	0	0	0.391217565	0	0	0	0	0	0	0	0	0.021956088	0	0	0	0	0	0	0	0	0	5	7.799244898	-2.716658499	10.58348832	354.3184719	1350.224444	6.32430041	7.100593467	0.189878646	7.912175649	AC								FCC	S		FCC	FCC_SS
Alloy 1409	(Fe40Mn40Co10Cr10)96.7C3.3	0	0.0967	0.0967	0.3868	0	0	0.3868	0	0	0	0	0	0	0	0	0.033	0	0	0	0	0	0	0	0	0	5	7.752467648	-5.0098336	10.80200824	354.5572579	1352.269197	3.504665616	8.239192249	0.206948439	7.868	AC								FCC	S		FCC	FCC_SS
Alloy 1410	(Fe40Mn40Co10Cr10)96.7C3.3	0	0.0967	0.0967	0.3868	0	0	0.3868	0	0	0	0	0	0	0	0	0.033	0	0	0	0	0	0	0	0	0	5	7.752467648	-5.0098336	10.80200824	354.5572579	1352.269197	3.504665616	8.239192249	0.206948439	7.868	AC								FCC	S		FCC	FCC_SS
Alloy 1411	(Fe40Mn40Co10Cr10)96.7C3.3	0	0.0967	0.0967	0.3868	0	0	0.3868	0	0	0	0	0	0	0	0	0.033	0	0	0	0	0	0	0	0	0	5	7.752467648	-5.0098336	10.80200824	354.5572579	1352.269197	3.504665616	8.239192249	0.206948439	7.868	AC								FCC	S		FCC	FCC_SS
Alloy 1412	CrCuFeMnNi	0	0	0.2	0.2	0.2	0.2	0.2	0	0	0	0	0	0	0	0	0	0	0	0	0	0	0	0	0	0	5	8.04	2.72	13.38	446.328443	1719.15	8.46	0.92	0.14	8.4	AC	CW			0				FCC1 + FCC2 + BCC	M		FCC + BCC	FCC_PLUS_BCC
Alloy 1413	CrCuFeMnNi	0	0	0.2	0.2	0.2	0.2	0.2	0	0	0	0	0	0	0	0	0	0	0	0	0	0	0	0	0	0	5	8.04	2.72	13.38	446.328443	1719.15	8.46	0.92	0.14	8.4	AC	CW	1000	240	600				FCC1 + FCC2 + BCC	M		FCC + BCC	FCC_PLUS_BCC
Alloy 1414	CrCuFeMnNi	0	0	0.2	0.2	0.2	0.2	0.2	0	0	0	0	0	0	0	0	0	0	0	0	0	0	0	0	0	0	5	8.04	2.72	13.38	446.328443	1719.15	8.46	0.92	0.14	8.4	AC	CW	1000	240	700				FCC1 + FCC2 + BCC	M		FCC + BCC	FCC_PLUS_BCC
Alloy 1415	CrCuFeMnNi	0	0	0.2	0.2	0.2	0.2	0.2	0	0	0	0	0	0	0	0	0	0	0	0	0	0	0	0	0	0	5	8.04	2.72	13.38	446.328443	1719.15	8.46	0.92	0.14	8.4	AC	CW	1000	240	800				FCC1 + FCC2 + BCC	M		FCC + BCC	FCC_PLUS_BCC
Alloy 1416	CrCuFeMnNi	0	0	0.2	0.2	0.2	0.2	0.2	0	0	0	0	0	0	0	0	0	0	0	0	0	0	0	0	0	0	5	8.04	2.72	13.38	446.328443	1719.15	8.46	0.92	0.14	8.4	AC	CW	1000	240	900				FCC1 + FCC2 + BCC	M		FCC + BCC	FCC_PLUS_BCC
Alloy 1417	CrCuFeMnNi	0	0	0.2	0.2	0.2	0.2	0.2	0	0	0	0	0	0	0	0	0	0	0	0	0	0	0	0	0	0	5	8.04	2.72	13.38	446.328443	1719.15	8.46	0.92	0.14	8.4	AC	CW	1000	240	1000				FCC1 + FCC2 + BCC	M		FCC + BCC	FCC_PLUS_BCC
Alloy 1418	Al0.5CrFeNiCo0.3C0.2	0.130890052	0.078534031	0.261780105	0.261780105	0.261780105	0	0	0	0	0	0	0	0	0	0	0.005235602	0	0	0	0	0	0	0	0	0	6	6.907779873	-17.9925	13.66654467	376.770048	1452.909498	1.311061233	10.00289075	0.202181694	7.25	PM		1000	8					FCC + BCC + Im	Im	B2 + D84	FCC + BCC + Im	Im
Alloy 1419	AlCoCrCuMnTi	0.142857143	0.142857143	0.142857143	0.142857143	0	0.142857143	0.142857143	0.142857143	0	0	0	0	0	0	0	0	0	0	0	0	0	0	0	0	0	7	6.225147655	-12.88888889	14.8975162	327.2807507	1268.076288	1.781413727	6.364112905	0.146969385	6.666666667	AC								BCC1 + BCC2 + FCC + Im	Im	AlCu2Mn	FCC + BCC + Im	Im
Alloy 1420	AlCoCrCuMnFe	0.142857143	0.142857143	0.142857143	0.142857143	0.142857143	0.142857143	0.142857143	0	0	0	0	0	0	0	0	0	0	0	0	0	0	0	0	0	0	7	6.873171571	-3.777777778	14.8975162	325.6312823	1261.650238	6.052423608	5.337100511	0.137042167	7.333333333	AC								BCC1 + BCC2 + FCC	M		FCC + BCC	FCC_PLUS_BCC
Alloy 1421	Al58.5Mg31.5Zn4.5Cu4.5Si1	0.584707646	0	0	0	0	0.045477261	0	0	0	0	0	0	0	0	0	0	0.314842579	0.044977511	0.009995002	0	0	0	0	0	0	5	2.66	-2.7	8.34	171.4606613	647.8627721	2.92	6.19	0.16	3.46	AC								FCC + Im	Im		FCC + Im	Im
Alloy 1422	Al63Mg27Zn4.5Cu4.5Si1	0.629685157	0	0	0	0	0.045477261	0	0	0	0	0	0	0	0	0	0	0.269865067	0.044977511	0.009995002	0	0	0	0	0	0	5	2.74	-2.52	8.06	171.5073027	647.3534486	3.03	5.96	0.16	3.51	AC								FCC + Im	Im		FCC + Im	Im
Alloy 1423	Al66.7Mg23.3Zn4.5Cu4.5Si1	0.666666667	0	0	0	0	0.045477261	0	0	0	0	0	0	0	0	0	0	0.232883558	0.044977511	0.009995002	0	0	0	0	0	0	5	2.77	-2.3	7.7	171.6294683	646.9346715	3.16	5.67	0.15	3.55	AC								FCC + Im	Im		FCC + Im	Im
[truncated: 1 more columns]
